# Supplementary material for: Predicting mid-life capital formation with pre-school delay of gratification and life-course measures of self-regulation
Source: J Econ Behav Organ. Author manuscript; Available in PMC 2021 Jan 8. (PMC7792663; doi:10.1016/j.jebo.2019.08.016)
Supplement: 2 [file NIHMS1543524-supplement-2.xlsx]

## Sheet: Correlation Table
Correlation Table of Primary Outcomes and Self-Regulation Variables
	Net worth	Perm income	Wealth income ratio	High interest-rate debt (reverse)	Credit card misuse (reverse)	Delay choice	Savings rate	Financial health	Education years	Forward looking behaviors	Social status	RND	RNCCQ	Age 17 RNCCQ (parent-rating)	Age 27 RNCCQ (self-rating)	Age 37 RNCCQ (self-rating)	RNCCQ: Attention	RNCCQ: Coping	RNCCQ: Goal Pursuit	RNCCQ: Concern for Others	RNCCQ: Delay Ability	RNCCQ: General Cognitive Ability	Capital Formation Index	RNSRI	Male
Net worth	1
Perm income	0.64***	1
Wealth income ratio	0.77***	0.058	1
High interest-rate debt (reverse)	0.20**	0.0058	0.26***	1
Credit card misuse (reverse)	0.33***	0.21**	0.28***	0.50***	1
Delay choice	0.17*	0.13	0.13	0.089	0.094	1
Savings rate	0.38***	0.35***	0.25**	0.21**	0.24**	0.18*	1
Financial health	0.68***	0.53***	0.46***	0.29***	0.29***	0.11	0.59***	1
Education years	0.049	0.18*	0.015	-0.21**	-0.24**	0.10	0.032	0.12	1
Forward looking behaviors	0.36***	0.27***	0.24**	0.25***	0.30***	0.067	0.13	0.29***	-0.074	1
Social status	0.57***	0.58***	0.36***	0.15	0.13	0.055	0.55***	0.68***	0.18*	0.21**	1
RND	0.090	-0.079	0.15	-0.0010	0.058	0.088	-0.063	-0.065	0.14	0.065	-0.13	1
RNCCQ	0.30***	0.40***	0.025	0.092	0.19**	0.14	0.13	0.29***	0.27***	0.36***	0.21**	0.16*	1
Age 17 RNCCQ (parent-rating)	0.23**	0.24**	0.047	0.059	0.089	0.12	0.075	0.18*	0.17*	0.27***	0.12	0.059	0.76***	1
Age 27 RNCCQ (self-rating)	0.23**	0.38***	-0.00060	0.12	0.25***	0.17*	0.097	0.24**	0.21**	0.36***	0.18*	0.23**	0.89***	0.48***	1
Age 37 RNCCQ (self-rating)	0.28***	0.36***	0.023	0.079	0.16	0.071	0.14	0.30***	0.26***	0.29***	0.17*	0.15	0.88***	0.47***	0.78***	1
RNCCQ: Attention	0.26***	0.25***	0.040	0.12	0.096	0.053	-0.066	0.18*	0.11	0.35***	0.026	0.10	0.74***	0.57***	0.67***	0.67***	1
RNCCQ: Coping	0.22**	0.36***	0.030	0.16*	0.27***	0.0091	0.11	0.25***	0.080	0.26***	0.25***	0.048	0.60***	0.43***	0.57***	0.55***	0.27***	1
RNCCQ: Goal Pursuit	0.36***	0.40***	0.14	0.17*	0.26***	0.097	0.17*	0.31***	0.14	0.26***	0.24**	0.041	0.61***	0.48***	0.49***	0.61***	0.35***	0.53***	1
RNCCQ: Concern for Others	-0.055	0.0041	-0.17*	0.032	0.13	0.086	0.0042	-0.016	0.033	0.21**	-0.12	0.17*	0.50***	0.44***	0.45***	0.41***	0.42***	0.18*	0.068	1
RNCCQ: Delay Ability	0.33***	0.30***	0.19**	0.065	0.20**	0.15	0.088	0.24***	0.12	0.34***	0.13	0.088	0.66***	0.55***	0.59***	0.53***	0.50***	0.33***	0.33***	0.23**	1
RNCCQ: General Cognitive Ability	0.015	0.098	-0.050	-0.12	-0.11	0.18*	0.049	-0.015	0.31***	-0.067	0.026	0.19**	0.40***	0.40***	0.34***	0.31***	0.22**	0.021	-0.041	0.10	0.14	1
Capital Formation Index	0.83***	0.60***	0.58***	0.41***	0.50***	0.40***	0.60***	0.78***	0.11	0.52***	0.67***	0.13	0.42***	0.28***	0.40***	0.37***	0.30***	0.28***	0.38***	0.090	0.33***	0.15	1
RNSRI	0.30***	0.32***	0.085	0.11	0.22**	0.17*	0.11	0.24**	0.26***	0.35***	0.15	0.51***	0.93***	0.68***	0.86***	0.82***	0.69***	0.54***	0.57***	0.51***	0.59***	0.41***	0.43***	1
Male	0.00033	-0.029	0.025	0.058	0.042	-0.059	0.14	0.089	-0.016	-0.29***	0.15	0.090	-0.057	-0.21**	0.0085	0.056	-0.21**	0.18*	-0.0026	-0.095	-0.085	-0.061	0.011	-0.022	1
* p < 0.1, ** p < 0.05, *** p < 0.01

## Sheet: Details
Detailed Correlation Table
Variable 1	Variable2	correlation	p-value	count
Net worth
	Net worth	1		109
	Perm income	0.642	0	109
	Wealth income ratio	0.769	0	109
	High interest-rate debt (reverse)	0.2	0.0368345	109
	Credit card misuse (reverse)	0.33	0.0004485	109
	Delay choice	0.174	0.0710604	108
	Savings rate	0.375	9.33e-05	103
	Financial health	0.682	0	109
	Education years	0.049	0.613616	109
	Forward looking behaviors	0.36	0.0001222	109
	Social status	0.57	0	109
	RND	0.09	0.35068	109
	RNCCQ	0.301	0.0017436	106
	Age 17 RNCCQ (parent-rating)	0.233	0.0161248	106
	Age 27 RNCCQ (self-rating)	0.234	0.0156111	106
	Age 37 RNCCQ (self-rating)	0.277	0.0040823	106
	RNCCQ: Attention	0.255	0.0082202	106
	RNCCQ: Coping	0.224	0.0210753	106
	RNCCQ: Goal Pursuit	0.359	0.0001552	106
	RNCCQ: Concern for Others	-0.055	0.576857	106
	RNCCQ: Delay Ability	0.327	0.0006174	106
	RNCCQ: General Cognitive Ability	0.015	0.875907	106
	Capital Formation Index	0.826	0	102
	RNSRI	0.301	0.0017135	106
	Male	0	0.997274	109
Perm income
	Perm income	1		112
	Wealth income ratio	0.058	0.546718	109
	High interest-rate debt (reverse)	0.006	0.95262	109
	Credit card misuse (reverse)	0.207	0.0282862	112
	Delay choice	0.13	0.174892	111
	Savings rate	0.346	0.0002769	106
	Financial health	0.531	0	112
	Education years	0.183	0.0535463	112
	Forward looking behaviors	0.274	0.0035016	112
	Social status	0.579	0	112
	RND	-0.079	0.409452	112
	RNCCQ	0.404	1.3e-05	109
	Age 17 RNCCQ (parent-rating)	0.245	0.0103894	109
	Age 27 RNCCQ (self-rating)	0.382	4.19e-05	109
	Age 37 RNCCQ (self-rating)	0.363	0.0001038	109
	RNCCQ: Attention	0.248	0.009463	109
	RNCCQ: Coping	0.36	0.000119	109
	RNCCQ: Goal Pursuit	0.401	1.58e-05	109
	RNCCQ: Concern for Others	0.004	0.965932	109
	RNCCQ: Delay Ability	0.301	0.0014767	109
	RNCCQ: General Cognitive Ability	0.098	0.310218	109
	Capital Formation Index	0.597	0	102
	RNSRI	0.324	0.0005922	109
	Male	-0.029	0.764286	112
Wealth income ratio
	Wealth income ratio	1		109
	High interest-rate debt (reverse)	0.256	0.0071865	109
	Credit card misuse (reverse)	0.281	0.0031106	109
	Delay choice	0.131	0.175334	108
	Savings rate	0.247	0.0118183	103
	Financial health	0.458	5e-07	109
	Education years	0.015	0.877015	109
	Forward looking behaviors	0.244	0.0104627	109
	Social status	0.356	0.0001437	109
	RND	0.153	0.111281	109
	RNCCQ	0.025	0.802826	106
	Age 17 RNCCQ (parent-rating)	0.047	0.635341	106
	Age 27 RNCCQ (self-rating)	-0.001	0.995133	106
	Age 37 RNCCQ (self-rating)	0.023	0.812171	106
	RNCCQ: Attention	0.04	0.684934	106
	RNCCQ: Coping	0.03	0.762474	106
	RNCCQ: Goal Pursuit	0.141	0.148547	106
	RNCCQ: Concern for Others	-0.174	0.0744226	106
	RNCCQ: Delay Ability	0.195	0.045595	106
	RNCCQ: General Cognitive Ability	-0.05	0.612132	106
	Capital Formation Index	0.581	0	102
	RNSRI	0.085	0.38556	106
	Male	0.025	0.798497	109
High interest-rate debt (reverse)
	High interest-rate debt (reverse)	1		109
	Credit card misuse (reverse)	0.501	0	109
	Delay choice	0.089	0.357875	108
	Savings rate	0.214	0.0298352	103
	Financial health	0.289	0.0022666	109
	Education years	-0.206	0.03159	109
	Forward looking behaviors	0.25	0.0087316	109
	Social status	0.154	0.110835	109
	RND	-0.001	0.991696	109
	RNCCQ	0.092	0.34631	106
	Age 17 RNCCQ (parent-rating)	0.059	0.550615	106
	Age 27 RNCCQ (self-rating)	0.118	0.22962	106
	Age 37 RNCCQ (self-rating)	0.079	0.422912	106
	RNCCQ: Attention	0.12	0.222208	106
	RNCCQ: Coping	0.162	0.0968393	106
	RNCCQ: Goal Pursuit	0.171	0.0790308	106
	RNCCQ: Concern for Others	0.032	0.742548	106
	RNCCQ: Delay Ability	0.065	0.504997	106
	RNCCQ: General Cognitive Ability	-0.12	0.219407	106
	Capital Formation Index	0.411	1.78e-05	102
	RNSRI	0.108	0.271572	106
	Male	0.058	0.547897	109
Credit card misuse (reverse)
	Credit card misuse (reverse)	1		113
	Delay choice	0.094	0.326223	112
	Savings rate	0.236	0.0148149	106
	Financial health	0.294	0.0015549	113
	Education years	-0.24	0.0105733	113
	Forward looking behaviors	0.299	0.0012772	113
	Social status	0.133	0.159461	113
	RND	0.058	0.543668	113
	RNCCQ	0.189	0.0485901	110
	Age 17 RNCCQ (parent-rating)	0.089	0.35299	110
	Age 27 RNCCQ (self-rating)	0.25	0.0085445	110
	Age 37 RNCCQ (self-rating)	0.155	0.104823	110
	RNCCQ: Attention	0.096	0.319347	110
	RNCCQ: Coping	0.266	0.0049074	110
	RNCCQ: Goal Pursuit	0.259	0.0062519	110
	RNCCQ: Concern for Others	0.134	0.161498	110
	RNCCQ: Delay Ability	0.202	0.0341607	110
	RNCCQ: General Cognitive Ability	-0.112	0.243863	110
	Capital Formation Index	0.496	1e-07	102
	RNSRI	0.215	0.0237676	110
	Male	0.042	0.658251	113
Delay choice
	Delay choice	1		112
	Savings rate	0.179	0.0680028	105
	Financial health	0.113	0.235506	112
	Education years	0.103	0.277894	112
	Forward looking behaviors	0.067	0.481822	112
	Social status	0.055	0.567762	112
	RND	0.088	0.3588	112
	RNCCQ	0.142	0.142092	109
	Age 17 RNCCQ (parent-rating)	0.116	0.231709	109
	Age 27 RNCCQ (self-rating)	0.174	0.0707739	109
	Age 37 RNCCQ (self-rating)	0.071	0.463754	109
	RNCCQ: Attention	0.053	0.587379	109
	RNCCQ: Coping	0.009	0.92531	109
	RNCCQ: Goal Pursuit	0.097	0.313324	109
	RNCCQ: Concern for Others	0.086	0.375537	109
	RNCCQ: Delay Ability	0.154	0.11005	109
	RNCCQ: General Cognitive Ability	0.176	0.0669258	109
	Capital Formation Index	0.404	2.58e-05	102
	RNSRI	0.169	0.0794196	109
	Male	-0.059	0.53908	112
Savings rate
	Savings rate	1		106
	Financial health	0.588	0	106
	Education years	0.032	0.743976	106
	Forward looking behaviors	0.135	0.168215	106
	Social status	0.554	0	106
	RND	-0.063	0.523525	106
	RNCCQ	0.132	0.182595	103
	Age 17 RNCCQ (parent-rating)	0.075	0.452836	103
	Age 27 RNCCQ (self-rating)	0.097	0.327564	103
	Age 37 RNCCQ (self-rating)	0.136	0.169821	103
	RNCCQ: Attention	-0.066	0.50776	103
	RNCCQ: Coping	0.111	0.263241	103
	RNCCQ: Goal Pursuit	0.173	0.0798271	103
	RNCCQ: Concern for Others	0.004	0.966043	103
	RNCCQ: Delay Ability	0.088	0.378263	103
	RNCCQ: General Cognitive Ability	0.049	0.621064	103
	Capital Formation Index	0.596	0	102
	RNSRI	0.115	0.248101	103
	Male	0.141	0.148892	106
Financial health
	Financial health	1		113
	Education years	0.117	0.215233	113
	Forward looking behaviors	0.292	0.0017121	113
	Social status	0.678	0	113
	RND	-0.065	0.491232	113
	RNCCQ	0.289	0.002177	110
	Age 17 RNCCQ (parent-rating)	0.175	0.0669474	110
	Age 27 RNCCQ (self-rating)	0.237	0.0128141	110
	Age 37 RNCCQ (self-rating)	0.298	0.0015761	110
	RNCCQ: Attention	0.181	0.0581935	110
	RNCCQ: Coping	0.254	0.0074216	110
	RNCCQ: Goal Pursuit	0.315	0.0008056	110
	RNCCQ: Concern for Others	-0.016	0.869688	110
	RNCCQ: Delay Ability	0.245	0.0099228	110
	RNCCQ: General Cognitive Ability	-0.015	0.875481	110
	Capital Formation Index	0.783	0	102
	RNSRI	0.243	0.0104706	110
	Male	0.089	0.347695	113
Education years
	Education years	1		113
	Forward looking behaviors	-0.074	0.434823	113
	Social status	0.184	0.0511437	113
	RND	0.142	0.134525	113
	RNCCQ	0.272	0.003982	110
	Age 17 RNCCQ (parent-rating)	0.168	0.0795091	110
	Age 27 RNCCQ (self-rating)	0.214	0.0250851	110
	Age 37 RNCCQ (self-rating)	0.262	0.0056994	110
	RNCCQ: Attention	0.11	0.25427	110
	RNCCQ: Coping	0.08	0.405827	110
	RNCCQ: Goal Pursuit	0.14	0.145639	110
	RNCCQ: Concern for Others	0.033	0.729893	110
	RNCCQ: Delay Ability	0.123	0.201445	110
	RNCCQ: General Cognitive Ability	0.31	0.000999	110
	Capital Formation Index	0.107	0.284067	102
	RNSRI	0.264	0.0053393	110
	Male	-0.016	0.865398	113
Forward looking behaviors
	Forward looking behaviors	1		113
	Social status	0.208	0.026783	113
	RND	0.065	0.496617	113
	RNCCQ	0.359	0.0001193	110
	Age 17 RNCCQ (parent-rating)	0.27	0.0042772	110
	Age 27 RNCCQ (self-rating)	0.359	0.0001184	110
	Age 37 RNCCQ (self-rating)	0.293	0.0019244	110
	RNCCQ: Attention	0.35	0.0001742	110
	RNCCQ: Coping	0.263	0.0054403	110
	RNCCQ: Goal Pursuit	0.261	0.0059019	110
	RNCCQ: Concern for Others	0.208	0.0290683	110
	RNCCQ: Delay Ability	0.34	0.0002833	110
	RNCCQ: General Cognitive Ability	-0.067	0.486867	110
	Capital Formation Index	0.515	0	102
	RNSRI	0.355	0.0001436	110
	Male	-0.294	0.0015807	113
Social status
	Social status	1		113
	RND	-0.129	0.173597	113
	RNCCQ	0.206	0.0310432	110
	Age 17 RNCCQ (parent-rating)	0.117	0.224167	110
	Age 27 RNCCQ (self-rating)	0.181	0.0591516	110
	Age 37 RNCCQ (self-rating)	0.168	0.0787249	110
	RNCCQ: Attention	0.026	0.786431	110
	RNCCQ: Coping	0.251	0.0081308	110
	RNCCQ: Goal Pursuit	0.243	0.0104984	110
	RNCCQ: Concern for Others	-0.121	0.207211	110
	RNCCQ: Delay Ability	0.129	0.180611	110
	RNCCQ: General Cognitive Ability	0.026	0.789608	110
	Capital Formation Index	0.666	0	102
	RNSRI	0.148	0.123249	110
	Male	0.147	0.120042	113
RND
	RND	1		113
	RNCCQ	0.164	0.0873618	110
	Age 17 RNCCQ (parent-rating)	0.059	0.540366	110
	Age 27 RNCCQ (self-rating)	0.229	0.0160009	110
	Age 37 RNCCQ (self-rating)	0.153	0.111242	110
	RNCCQ: Attention	0.104	0.28091	110
	RNCCQ: Coping	0.048	0.61643	110
	RNCCQ: Goal Pursuit	0.041	0.674342	110
	RNCCQ: Concern for Others	0.168	0.0793344	110
	RNCCQ: Delay Ability	0.088	0.361711	110
	RNCCQ: General Cognitive Ability	0.193	0.0436399	110
	Capital Formation Index	0.13	0.191129	102
	RNSRI	0.505	0	110
	Male	0.09	0.344292	113
RNCCQ
	RNCCQ	1		110
	Age 17 RNCCQ (parent-rating)	0.758	0	110
	Age 27 RNCCQ (self-rating)	0.887	0	110
	Age 37 RNCCQ (self-rating)	0.883	0	110
	RNCCQ: Attention	0.745	0	110
	RNCCQ: Coping	0.601	0	110
	RNCCQ: Goal Pursuit	0.615	0	110
	RNCCQ: Concern for Others	0.502	0	110
	RNCCQ: Delay Ability	0.662	0	110
	RNCCQ: General Cognitive Ability	0.402	1.34e-05	110
	Capital Formation Index	0.421	1.46e-05	99
	RNSRI	0.926	0	110
	Male	-0.057	0.555477	110
Age 17 RNCCQ (parent-rating)
	Age 17 RNCCQ (parent-rating)	1		110
	Age 27 RNCCQ (self-rating)	0.481	1e-07	110
	Age 37 RNCCQ (self-rating)	0.471	2e-07	110
	RNCCQ: Attention	0.572	0	110
	RNCCQ: Coping	0.427	3.3e-06	110
	RNCCQ: Goal Pursuit	0.475	2e-07	110
	RNCCQ: Concern for Others	0.437	1.8e-06	110
	RNCCQ: Delay Ability	0.548	0	110
	RNCCQ: General Cognitive Ability	0.402	1.37e-05	110
	Capital Formation Index	0.278	0.0054019	99
	RNSRI	0.683	0	110
	Male	-0.207	0.0296669	110
Age 27 RNCCQ (self-rating)
	Age 27 RNCCQ (self-rating)	1		110
	Age 37 RNCCQ (self-rating)	0.777	0	110
	RNCCQ: Attention	0.675	0	110
	RNCCQ: Coping	0.573	0	110
	RNCCQ: Goal Pursuit	0.495	0	110
	RNCCQ: Concern for Others	0.451	7e-07	110
	RNCCQ: Delay Ability	0.592	0	110
	RNCCQ: General Cognitive Ability	0.343	0.0002431	110
	Capital Formation Index	0.397	4.74e-05	99
	RNSRI	0.857	0	110
	Male	0.009	0.929516	110
Age 37 RNCCQ (self-rating)
	Age 37 RNCCQ (self-rating)	1		110
	RNCCQ: Attention	0.67	0	110
	RNCCQ: Coping	0.553	0	110
	RNCCQ: Goal Pursuit	0.606	0	110
	RNCCQ: Concern for Others	0.415	6.6e-06	110
	RNCCQ: Delay Ability	0.528	0	110
	RNCCQ: General Cognitive Ability	0.31	0.0009885	110
	Capital Formation Index	0.372	0.0001514	99
	RNSRI	0.823	0	110
	Male	0.056	0.562094	110
RNCCQ: Attention
	RNCCQ: Attention	1		110
	RNCCQ: Coping	0.271	0.0042216	110
	RNCCQ: Goal Pursuit	0.351	0.0001692	110
	RNCCQ: Concern for Others	0.418	5.6e-06	110
	RNCCQ: Delay Ability	0.505	0	110
	RNCCQ: General Cognitive Ability	0.215	0.0237717	110
	Capital Formation Index	0.296	0.0029592	99
	RNSRI	0.686	0	110
	Male	-0.213	0.0254482	110
RNCCQ: Coping
	RNCCQ: Coping	1		110
	RNCCQ: Goal Pursuit	0.533	0	110
	RNCCQ: Concern for Others	0.175	0.0671765	110
	RNCCQ: Delay Ability	0.335	0.0003491	110
	RNCCQ: General Cognitive Ability	0.021	0.830796	110
	Capital Formation Index	0.279	0.0051476	99
	RNSRI	0.541	0	110
	Male	0.178	0.0630771	110
RNCCQ: Goal Pursuit
	RNCCQ: Goal Pursuit	1		110
	RNCCQ: Concern for Others	0.068	0.482343	110
	RNCCQ: Delay Ability	0.332	0.000388	110
	RNCCQ: General Cognitive Ability	-0.041	0.673202	110
	Capital Formation Index	0.381	9.81e-05	99
	RNSRI	0.57	0	110
	Male	-0.003	0.978137	110
RNCCQ: Concern for Others
	RNCCQ: Concern for Others	1		110
	RNCCQ: Delay Ability	0.228	0.0165706	110
	RNCCQ: General Cognitive Ability	0.102	0.288297	110
	Capital Formation Index	0.09	0.378295	99
	RNSRI	0.506	0	110
	Male	-0.095	0.321755	110
RNCCQ: Delay Ability
	RNCCQ: Delay Ability	1		110
	RNCCQ: General Cognitive Ability	0.14	0.144947	110
	Capital Formation Index	0.33	0.000854	99
	RNSRI	0.593	0	110
	Male	-0.085	0.380088	110
RNCCQ: General Cognitive Ability
	RNCCQ: General Cognitive Ability	1		110
	Capital Formation Index	0.146	0.148466	99
	RNSRI	0.411	8.1e-06	110
	Male	-0.061	0.527113	110
Capital Formation Index
	Capital Formation Index	1		102
	RNSRI	0.433	7.5e-06	99
	Male	0.011	0.91492	102
RNSRI
	RNSRI	1		110
	Male	-0.022	0.820327	110
Male
	Male	1		113
