# Supplementary material for: Predicting mid-life capital formation with pre-school delay of gratification and life-course measures of self-regulation
Source: J Econ Behav Organ. Author manuscript; Available in PMC 2021 Jan 8. (PMC7792663; doi:10.1016/j.jebo.2019.08.016)
Supplement: 5 [file NIHMS1543524-supplement-5.zip]

Archive with 21 entries (18 files):
- Code/
- Code/Secondary Analyses.do
- __MACOSX/
- __MACOSX/Code/
- __MACOSX/Code/._Secondary Analyses.do
- Code/.DS_Store
- __MACOSX/Code/._.DS_Store
- Code/Ex-Post Analyses.do
- __MACOSX/Code/._Ex-Post Analyses.do
- Code/Avg Bootstrap.do
- __MACOSX/Code/._Avg Bootstrap.do
- Code/Tobit Random Effects Analysis.do
- __MACOSX/Code/._Tobit Random Effects Analysis.do
- Code/Primary Analyses.do
- __MACOSX/Code/._Primary Analyses.do
- Code/MI Analysis.do
- __MACOSX/Code/._MI Analysis.do
- Code/Readme.rtf
- __MACOSX/Code/._Readme.rtf
- __MACOSX/._Code
- Correlation Table_201911001727589598.xlsx
