# Supplementary material for: Predicting mid-life capital formation with pre-school delay of gratification and life-course measures of self-regulation
Source: J Econ Behav Organ. Author manuscript; Available in PMC 2021 Jan 8. (PMC7792663; doi:10.1016/j.jebo.2019.08.016)
Supplement: 5 [file NIHMS1543524-supplement-5.zip › Code/Secondary Analyses.do]

/* Marshmallow Project--Run Analyses

This file runs the secondary analyses

Output for these include:
- Coefficients, standard errors, p-values from standard OLS
- Bayesian prior and posterior
*/

*********************************************
clear all
capture log close
set more off 
version 14

****************************************************************************
*CD into the working folder
cd "FOLDER NAME"

capture mkdir "Output/Secondary"
capture mkdir "Output/Secondary/Outcomes"
capture mkdir "Output/Secondary/Multiple Reg"
capture mkdir "Output/Secondary/Diagnostic Only"
capture mkdir "Output/Robustness"

log using "Log/Secondary Analysis.log", replace
**********************************************

**********************************************
*Define variables for the analyses
/* Primary LHS Variables (all z_ptile):
	Net worth
	Permanent income
	Net worth / permanent income
	Annual amount of interest above 6% on high cost debt (reverse)
	Measure of misuse of credit cards (reverse)
	Percent of later choices in money sooner vs. later tradeoffs
	** Savings rate with permanent income as a control on the RHS (transformed)
	General measure of financial situation
	Educational attainment (years)
	Higher self-regulation
	Social Status
*/
local primary_LHS = "z_ptile_net_worth z_ptile_perm_income z_ptile_wealth_income_ratio z_ptile_ramt_int6_on_debt z_ptile_ragg_credit_behavior z_ptile_percent_patient_dec  z_ptile_savings_rate z_ptile_agg_fin_situation z_ptile_education_years z_ptile_agg_forward_look z_ptile_social_status"


/*Primary RHS Vars
z_ptile_delay_dev_ln_sec
z_ptile_agg_delay_ln_selfc
*/
local primary_RHS = "z_ptile_delay_dev_ln_sec z_ptile_agg_delay_ln_selfc"


*Control variables
local controls = "male"


*Secondary left hand side variables
/*z_ptile_agg_diet_ex_bmi 
z_ptile_agg_smoke_drink 
z_ptile_agg_health_dent 
z_ptile_agg_procrast 
z_ptile_rconsider_finance
z_ptile_savings_rate2 (same as savings rate) 
z_ptile_satv84p 
z_ptile_satq84p 
z_ptile_educ_scale 
z_ptile_agg_happiness
*/
local secondary_LHS = "z_ptile_agg_diet_ex_bmi z_ptile_agg_smoke_drink z_ptile_agg_health_dent z_ptile_agg_procrast z_ptile_rconsider_finance z_ptile_savings_rate2 z_ptile_satv84p z_ptile_satq84p z_ptile_educ_scale z_ptile_agg_happiness"


****************************************
****************************************
****************************************
*MULTIPLE REGRESSIONS
use "Data/Outcomes and Delay Data.dta", clear

*Version 1: delay deviation in log seconds and self-control index
	foreach self_control in agg_selfc  {
	*primary outcomes
	eststo clear
	foreach lhs of varlist `primary_LHS' {
		if "`lhs'"=="z_ptile_savings_rate" {
		eststo: reg `lhs' z_ptile_delay_dev_ln_sec z_ptile_`self_control' z_ptile_perm_income `controls'
		}
		else {
		eststo: reg `lhs' z_ptile_delay_dev_ln_sec z_ptile_`self_control'  `controls'
		}
	}
	esttab using "Output/Secondary/Multiple Reg/Delay and `self_control' - primary LHS.rtf", label b(3) se(3) star(* 0.1 ** 0.05 *** 0.01) r2 replace
	eststo clear
	
	*secondary outcomes
	foreach lhs of varlist `secondary_LHS' {
		eststo: reg `lhs' z_ptile_delay_dev_ln_sec z_ptile_`self_control'  `controls'
	}
	esttab using "Output/Secondary/Multiple Reg/Delay and `self_control' - secondary LHS.rtf", label b(3) se(3) star(* 0.1 ** 0.05 *** 0.01) r2 replace
	eststo clear
	}
	
***
*Version 2: delay deviation in log seconds and self-control index by year
	*primary outcomes
	eststo clear
	foreach lhs of varlist `primary_LHS' {
		if "`lhs'"=="z_ptile_savings_rate" {
		eststo: reg `lhs' z_ptile_delay_dev_ln_sec z_ptile_selfc84 z_ptile_selfc93 z_ptile_selfc03 z_ptile_perm_income `controls'
		}
		else {
		eststo: reg `lhs' z_ptile_delay_dev_ln_sec z_ptile_selfc84 z_ptile_selfc93 z_ptile_selfc03  `controls'
		}
	}
	esttab using "Output/Secondary/Multiple Reg/Delay and selfc by year - primary LHS.rtf", label b(3) se(3) star(* 0.1 ** 0.05 *** 0.01) r2 replace
	eststo clear
	
	*secondary outcomes
	foreach lhs of varlist `secondary_LHS' {
		eststo: reg `lhs' z_ptile_delay_dev_ln_sec z_ptile_selfc84 z_ptile_selfc93 z_ptile_selfc03  `controls'
	}
	esttab using "Output/Secondary/Multiple Reg/Delay and selfc by year - secondary LHS.rtf", label b(3) se(3) star(* 0.1 ** 0.05 *** 0.01) r2 replace
	eststo clear

***	
*Version 3: delay deviation in log seconds and self-control subscales
	foreach imp in agg {
		*primary outcomes
		eststo clear
		foreach lhs of varlist `primary_LHS' {
			if "`lhs'"=="z_ptile_savings_rate" {
			eststo: reg `lhs' z_ptile_delay_dev_ln_sec z_ptile_`imp'_attention ///
			z_ptile_`imp'_coping z_ptile_`imp'_goal z_ptile_`imp'_concern ///
			z_ptile_`imp'_delay_scale z_ptile_`imp'_cog_ability z_ptile_perm_income `controls' 
			}
			else {
			eststo: reg `lhs' z_ptile_delay_dev_ln_sec z_ptile_`imp'_attention ///
			z_ptile_`imp'_coping z_ptile_`imp'_goal z_ptile_`imp'_concern ///
			z_ptile_`imp'_delay_scale z_ptile_`imp'_cog_ability  `controls' 
			}
		}
		esttab using "Output/Secondary/Multiple Reg/Delay and `imp' selfc subscales - primary LHS.rtf", label b(3) se(3) star(* 0.1 ** 0.05 *** 0.01) r2 replace
		eststo clear
		
		*secondary outcomes
		foreach lhs of varlist `secondary_LHS' {
			eststo: reg `lhs' z_ptile_delay_dev_ln_sec z_ptile_`imp'_attention ///
			z_ptile_`imp'_coping z_ptile_`imp'_goal z_ptile_`imp'_concern ///
			z_ptile_`imp'_delay_scale z_ptile_`imp'_cog_ability  `controls' 
		}
		esttab using "Output/Secondary/Multiple Reg/Delay and `imp' selfc subscales - secondary LHS.rtf", label b(3) se(3) star(* 0.1 ** 0.05 *** 0.01) r2 replace
		eststo clear
	}
	
	
****************************************
*DIAGNOSTIC CONDITION SEPARATE
use "Data/Outcomes and Delay Data.dta", clear

	
*identify subjects in the diagnostic condition (condition 4)
	gen DIAG = condit21==4
	label var DIAG "Diagnostic Condition" 

*interaction of diagnostic group and delay time
	gen DIAGxDelay = DIAG * z_ptile_delay_dev_ln_sec
	label var DIAGxDelay "Diagnostic x RND" 


*OLS of primary outcomes and deviation in delay time (log-seconds)
	*Diagnostc
	eststo clear
	foreach lhs in `primary_LHS' {
		if "`lhs'"=="z_ptile_savings_rate" {
		eststo: reg `lhs' z_ptile_delay_dev_ln_sec z_ptile_perm_income `controls' if DIAG==1
		}
		else {
		eststo: reg `lhs' z_ptile_delay_dev_ln_sec `controls' if DIAG==1
		}
	}
	esttab using "Output/Secondary/Diagnostic Only/Diag OLS.rtf", label b(3) se(3) star(* 0.1 ** 0.05 *** 0.01) r2 replace
	
	*Non-Diagnostic
	eststo clear
	foreach lhs in `primary_LHS' {
		if "`lhs'"=="z_ptile_savings_rate" {
		eststo: reg `lhs' z_ptile_delay_dev_ln_sec z_ptile_perm_income `controls' if DIAG==0
		}
		else {
		eststo: reg `lhs' z_ptile_delay_dev_ln_sec `controls' if DIAG==0
		}
	}
	esttab using "Output/Secondary/Diagnostic Only/Non-Diag OLS.rtf", label b(3) se(3) star(* 0.1 ** 0.05 *** 0.01) r2 replace
	eststo clear

*OLS of primary outcomes and deviation in delay time (log-seconds)
	*Diagnostc
	eststo clear
	foreach lhs in `primary_LHS' {
		if "`lhs'"=="z_ptile_savings_rate" {
		eststo: reg `lhs' z_ptile_delay_dev_ln_sec z_ptile_perm_income `controls' if DIAG==1, beta
		}
		else {
		eststo: reg `lhs' z_ptile_delay_dev_ln_sec `controls' if DIAG==1, beta
		}
	}
	esttab using "Output/Secondary/Diagnostic Only/Diag OLS - betas.rtf", label beta(3) se(3) star(* 0.1 ** 0.05 *** 0.01) r2 replace
	
	*Non-Diagnostic
	eststo clear
	foreach lhs in `primary_LHS' {
		if "`lhs'"=="z_ptile_savings_rate" {
		eststo: reg `lhs' z_ptile_delay_dev_ln_sec z_ptile_perm_income `controls' if DIAG==0, beta
		}
		else {
		eststo: reg `lhs' z_ptile_delay_dev_ln_sec `controls' if DIAG==0, beta
		}
	}
	esttab using "Output/Secondary/Diagnostic Only/Non-Diag OLS - betas.rtf", label beta(3) se(3) star(* 0.1 ** 0.05 *** 0.01) r2 replace
	eststo clear
	
	
*Regressions with a Diagnostic Dummy
	eststo clear
	foreach lhs in `primary_LHS' {
		if "`lhs'"=="z_ptile_savings_rate" {
		eststo: reg `lhs' z_ptile_delay_dev_ln_sec DIAG DIAGxDelay z_ptile_perm_income `controls'
		}
		else {
		eststo: reg `lhs' z_ptile_delay_dev_ln_sec DIAG DIAGxDelay `controls'
		}
	}
	esttab using "Output/Secondary/Diagnostic Only/Diag vs Non-Diag OLS.rtf", label b(3) se(3) star(* 0.1 ** 0.05 *** 0.01) r2 replace

**************************
**************************
*ROBUSTNESS CHECKS
*drop people we made assumptions for
use "Data/Outcomes and Delay Data.dta", clear
	
	*loop through each primary RHS
	foreach rhs in `primary_RHS' {
	
	eststo: reg z_ptile_net_worth `rhs' `controls' if change_debt_month==0
	eststo: reg z_ptile_perm_income `rhs' `controls' if change_income==0 & change_adult==0
	eststo: reg z_ptile_wealth_income_ratio `rhs' `controls' if change_debt_month==0 & change_income==0 & change_adult==0
	eststo: reg z_ptile_ramt_int6_on_debt `rhs' `controls' if change_debt_month==0 & change_credit0==0 & change_int==0
	*z_ptile_percent_patient_dec 
	eststo: reg z_ptile_ragg_credit_behavior `rhs' `controls' if change_credit0==0
	eststo: reg z_ptile_savings_rate `rhs' z_ptile_perm_income `controls' if change_income==0 & change_adult==0
	*z_ptile_agg_fin_situation 
	*z_ptile_education_years 
	*eststo: reg z_ptile_agg_forward_look 
	*z_ptile_social_status
	
	esttab using "Output/Robustness/`rhs' Drop Assumptions.rtf", label b(3) se(3) star(* 0.1 ** 0.05 *** 0.01) r2 replace
	eststo clear
	}
	
	
****************************************
****************************************
use "Data/Outcomes and Delay Data.dta", clear

**
*Robustness Check 1: delay time in seconds rather than log seconds
	*Preschool waiting time: Deviation from Predicted Delay (uncensored seconds)
	*Self-Regulatory Index (delay in sec)
	
*Robustness Check 2: winsorize key variables at 5th and 95th percentiles
	foreach var in z_ptile_delay_dev_ln_sec z_ptile_agg_delay_ln_selfc {
		gen win_`var' = `var'
		sum `var', d
		replace win_`var' = r(p5) if `var' < r(p5)
		replace win_`var' = r(p95) if `var' > r(p95)
	}
	label var win_z_ptile_delay_dev_ln_sec "RND (winsorized)"
	label var win_z_ptile_agg_delay_ln_selfc "RNSRI (winsorized)"

*Robustness Check 4: no imputation (average available)

*run checks 1, 2, 4
	foreach rhs in z_ptile_delay_dev_sec z_ptile_agg_delay_sec_selfc ///
				win_z_ptile_delay_dev_ln_sec win_z_ptile_agg_delay_ln_selfc ///
				z_ptile_ni_agg_delay_ln_selfc {
	eststo clear
	foreach lhs in `primary_LHS' {
		if "`lhs'"=="z_ptile_savings_rate" {
		eststo: reg `lhs' `rhs' z_ptile_perm_income `controls', beta
		}
		else {
		eststo: reg `lhs' `rhs' `controls', beta
		}
	}
	esttab using "Output/Robustness/`rhs' OLS.rtf", label b(3) se(3) star(* 0.1 ** 0.05 *** 0.01) r2 replace
	}

	
	
*Robustness Check 3: original dev1st variable
*Output standardized coefficients since Dev1st isn't normalized
use "Data/Outcomes and Delay Data.dta", clear
	
	gen dev1st_100 = dev1st/100
	label var dev1st_100 "Delay Deviation/100 (Orig)"	
	local rhs dev1st_100
	

	*OLS VARIABLES
	eststo clear
	foreach lhs in `primary_LHS' {
		if "`lhs'"=="z_ptile_savings_rate" {
		eststo: reg `lhs' `rhs' z_ptile_perm_income `controls'
		}
		else {
		eststo: reg `lhs' `rhs' `controls'
		}
	}
	esttab using "Output/Robustness/`rhs' OLS.rtf", label b(3) se(3) r2(3) star(* 0.1 ** 0.05 *** 0.01) replace
	eststo clear
	
	*Standardize all variables except male
	foreach var of varlist dev1st `primary_LHS' {
		sum `var'
		replace `var' = (`var' - `r(mean)') / `r(sd)'
		sum `var'
	}

	local rhs dev1st
	eststo clear
	foreach lhs in `primary_LHS' {
		if "`lhs'"=="z_ptile_savings_rate" {
		eststo: reg `lhs' `rhs' z_ptile_perm_income `controls'
		}
		else {
		eststo: reg `lhs' `rhs' `controls'
		}
	}
	esttab using "Output/Robustness/`rhs' OLS - Standardized.rtf", label b(3) se(3) r2(3) star(* 0.1 ** 0.05 *** 0.01) replace
	eststo clear
	
	
**
*SPLINE AT 33.3RD AND 66.6TH PERCENTILE
use "Data/Outcomes and Delay Data.dta", clear

*-0.43478 and 0.43478
*dep var = z_ptile_delay_dev_ln_sec
	mkspline delay_spline 3= z_ptile_delay_dev_ln_sec, pctile displayknots
	label var delay_spline1 "Preschool waiting time (spline1)"
	label var delay_spline2 "Preschool waiting time (spline2)"
	label var delay_spline3 "Preschool waiting time (spline3)"

	eststo clear
	foreach lhs in `primary_LHS' {
		if "`lhs'"=="z_ptile_savings_rate" {
		eststo: reg `lhs' delay_spline* z_ptile_perm_income `controls'
		}
		else {
		eststo: reg `lhs' delay_spline* `controls'
		}
	}
	esttab using "Output/Robustness/z_ptile_delay_dev_ln_sec Spline OLS.rtf", label b(3) se(3) star(* 0.1 ** 0.05 *** 0.01) r2 replace
	
****************************************
capture log close
