# Supplementary material for: Predicting mid-life capital formation with pre-school delay of gratification and life-course measures of self-regulation
Source: J Econ Behav Organ. Author manuscript; Available in PMC 2021 Jan 8. (PMC7792663; doi:10.1016/j.jebo.2019.08.016)
Supplement: 5 [file NIHMS1543524-supplement-5.zip › Code/Ex-Post Analyses.do]

/* Marshmallow Project--Run Analyses

This file runs all of the ex-post analyses
*/

*********************************************
clear all
capture log close
set more off 
version 14

****************************************************************************
*CD into the working folder
cd "FOLDER NAME"

capture mkdir "Output/Ex-Post"

log using "Log/Ex-Post Analysis.log", replace
**********************************************
*Define variables for the analyses
/* Primary LHS Variables (all z_ptile):
	Net worth
	Permanent income
	Net worth / permanent income
	Annual amount of interest above 6% on high cost debt (reverse)
	Measure of misuse of credit cards (reverse)
	Percent of later choices in money sooner vs. later tradeoffs
	** Savings rate with permanent income as a control on the RHS (transformed)
	General measure of financial situation
	Educational attainment (years)
	Forward looking behaviors
	Social Status
*/
local primary_LHS = "z_ptile_net_worth z_ptile_perm_income z_ptile_wealth_income_ratio z_ptile_ramt_int6_on_debt z_ptile_ragg_credit_behavior z_ptile_percent_patient_dec  z_ptile_savings_rate z_ptile_agg_fin_situation z_ptile_education_years z_ptile_agg_forward_look z_ptile_social_status"

local primary_RHS = "z_ptile_delay_dev_ln_sec z_ptile_agg_delay_ln_selfc"

local controls = "male"

local secondary_LHS = "z_ptile_agg_diet_ex_bmi z_ptile_agg_smoke_drink z_ptile_agg_health_dent z_ptile_agg_procrast z_ptile_rconsider_finance z_ptile_savings_rate2 z_ptile_satv84p z_ptile_satq84p z_ptile_educ_scale z_ptile_agg_happiness"

****
*define the inv-norm trans
program define inv_norm 
	local var `1' 
	egen rank_`var' = rank(`var') 
	egen n_`var' = count(`var') 
	gen prk_`var' = (rank_`var' - 0.5) / n_`var' /*Hazen's Rule*/
	gen z_ptile_`var' = invnorm(prk_`var')
	drop rank_`var' n_`var' prk_`var' 
end


***********************************************************************

*Ex-post 3: Calculate the average coefficient for the primiary analyses
* for each of the 85 items included in the self-control index
use "Data/Outcomes and Delay Data.dta", clear


	*Initialize dataset to save coefficient and standard error for each regression
		clear
		gen rhs = ""
		gen lhs = ""
		gen lhs_label=""
		gen year = ""
		gen coeff = .
		gen std_error = .
		gen n=.
		gen command_line = ""
		tempfile elements_of_index
		save `elements_of_index'	
		
	*loop through each of the RHS variables 
	*(all elements of the self-control index)
		use "Data/Outcomes and Delay Data.dta", clear

		foreach rhs of varlist z_ptile_qp* z_ptile_Zkqs* z_ptile_Zq* {
		
		*local variable for year
		if strpos("`rhs'","z_ptile_qp")!=0 {
			local year = "1984"
		}
		else if strpos("`rhs'","z_ptile_Zkqs")!=0 {
			local year = "1993"
		}
		else if strpos("`rhs'","z_ptile_Zq")!=0 {
			local year = "2003"
		}
		else {
		local year = ""
		}
	

		*loop through all primary left hand side variables
		foreach lhs in `primary_LHS'	{
		use "Data/Outcomes and Delay Data.dta", clear

			*save variable label
			local lhs_label: variable label `lhs'
			
		*Regression
			if "`lhs'"=="z_ptile_savings_rate" {
			reg `lhs' `rhs' z_ptile_perm_income `controls'
			}
			else {
			reg `lhs' `rhs' `controls'
			}
			
		*save command and N
			local command = e(cmdline)
			local n = e(N)
			
		*coefficient
			matrix est = e(b)
			mat list est
			local coeff = est[1,1]
		*standard error
			matrix est_var = e(V)
			mat list est_var
			local std_error = sqrt(est_var[1,1])
			
			
		*save esimates in the summary dataset
		use `elements_of_index'
		local new_obs = _N + 1
		set obs `new_obs'
			
		replace rhs = "`rhs'" if _n==_N
		replace lhs = "`lhs'" if _n==_N
		replace lhs_label = "`lhs_label'" if _n==_N
		replace year = "`year'" if _n==_N
		replace coeff = `coeff' if _n==_N
		replace std_error = `std_error' if _n==_N
		replace n=`n' if _n==_N
		replace command_line = "`command'" if _n==_N

		save `elements_of_index', replace
		}
		outsheet using "Output/Ex-Post/85 Elements of Index.xls", replace
		}

		sum coeff
		sum coeff if year=="1984"
		sum coeff if year=="1993"
		sum coeff if year=="2003"
		
*******	
*Ex-post 1: Correlations between the key RHS variables	
use "Data/Outcomes and Delay Data.dta", clear

	*dev in delay time vs. aggregate self_control measure
	corr z_ptile_agg_selfc z_ptile_delay_dev_ln_sec 
	eststo clear
	eststo: reg z_ptile_agg_selfc z_ptile_delay_dev_ln_sec 
	esttab using "Output/Ex-Post/Corr between Wait time and Self Control Index.rtf", label b(3) se(3) r2(2) star(* 0.1 ** 0.05 *** 0.01) replace

*******	
*Ex-post 2: Correlations: RND and RNCCQ at different ages, in the econ sample
* std coefficients	
use "Data/Outcomes and Delay Data.dta", clear

	eststo clear
	eststo: reg z_ptile_delay_dev_ln_sec z_ptile_selfc84, beta
	eststo: reg z_ptile_delay_dev_ln_sec z_ptile_selfc93, beta
	eststo: reg z_ptile_delay_dev_ln_sec z_ptile_selfc03, beta
	eststo: reg z_ptile_selfc84 z_ptile_selfc93, beta
	eststo: reg z_ptile_selfc84 z_ptile_selfc03, beta
	eststo: reg z_ptile_selfc93 z_ptile_selfc03, beta
	esttab using "Output/Ex-Post/Corr between RND and RNCCQ 17 27 37 in econ sample.rtf", label b(2) se(2) r2(2) star(* 0.1 ** 0.05 *** 0.01) replace beta
			
	
*******		
*Ex-post 9: Run the primary analyses with RHS variable of fraction of later choices

*use transformed percent of patient decisions as rhs variable: 
local rhs z_ptile_percent_patient_dec

use "Data/Outcomes and Delay Data.dta", clear
		
	*run regression for each primary outcome (all include controls)
	* savings rate regression also includes perm income as a control
	eststo clear
	foreach lhs in `primary_LHS' {
		if "`lhs'"=="z_ptile_savings_rate" {
		eststo: reg `lhs' `rhs' z_ptile_perm_income `controls'
		}
		else {
		display "`lhs'"
		eststo: reg `lhs' `rhs' `controls'
		}
	}
	esttab using "Output/Ex-Post/Primary with Percent Later Choices as RHS.rtf", label b(3) se(3) r2(3) star(* 0.1 ** 0.05 *** 0.01) replace
	eststo clear
		
	
	
*******	STANDARDIZED COEFFICIENTS
*Ex-post 6: Correlation of primary outcomes with BMI controlling for gender

	*import list of subjects in the BMI analysis
	import excel "`user'/BING Study Data/BMI_IDs.xlsx", firstrow clear
	gen org_BMI_ids = 1
	tempfile BMI_ids
	save `BMI_ids'

	*Check standarized coefficients
	use "Data/Outcomes and Delay Data.dta", clear
	merge 1:1 id using `BMI_ids'
	
	local lhs BMI
		
	eststo clear
	*loop through each primary RHS
	foreach rhs in z_ptile_delay_dev_ln_sec z_ptile_agg_delay_ln_selfc {
		*run regression for BMI
		eststo: reg `lhs' `rhs' male, beta
		}
	
	esttab using "Output/Ex-Post/BMI Check coeff - betas.rtf", label beta(3) r2(3) star(* 0.1 ** 0.05 *** 0.01)  replace
	eststo clear

	
	*Standardize everything except male
	foreach var of varlist BMI z_ptile_delay_dev_ln_sec z_ptile_agg_delay_ln_selfc {
		sum `var'
		replace `var' = (`var' - `r(mean)') / `r(sd)'
		sum `var'
	}
			
	eststo clear
	
	*loop through each primary RHS
	foreach rhs in z_ptile_delay_dev_ln_sec z_ptile_agg_delay_ln_selfc {
		eststo: reg BMI `rhs' male
		}
	
	esttab using "Output/Ex-Post/BMI Standardized Vars.rtf", label b(3) se(3) r2(3) star(* 0.1 ** 0.05 *** 0.01)  replace
	eststo clear
	
*Ex-Post 7: Comparison with results from analyses of BMI data obtained in previous follow-ups of the Bing sample
*Coefficients and p-value 
	
	*Econ sample and subsample in the original BMI study 
	eststo clear
	foreach rhs in z_ptile_delay_dev_ln_sec dev1st {
		eststo: reg BMI `rhs' male, beta
		eststo: reg BMI `rhs' male if org_BMI_ids==1, beta
		}
	
	esttab using "Output/Ex-Post/BMI Std coeff and pval - econ and org BMI sample.rtf", label b(3) p(3) r2(3) star(* 0.1 ** 0.05 *** 0.01)  replace beta
	eststo clear
	
	
************************************************
*Ex-Post 8: Original BMI data & dev1st
	* full sample, diag, non-diag
	
	*****
	*prep new delay var and conditions
	use "Data/RE Predicted Delay ln_sec.dta", clear
	inv_norm delay_dev_ln_sec
	
	*identify subjects in the diagnostic condition (condition 4)	
	gen DIAG_v1 = condit21==4
	label var DIAG_v1 "Diagnostic Condition" 
	
	keep id male z_ptile_delay_dev_ln_sec DIAG_v1
	tempfile new_delay
	save `new_delay'
	
	*****
	*Conditions
	use "`user'/BING Study Data/Bing_Raw1st_Diff1st_550_Ss.dta", clear
	
	*identify subjects in the diagnostic condition (condition 4)
	gen diag_v2 = Diff1st_Cat==4
	label var diag_v2 "Diagnostic Condition" 
	
	keep id diag_v2
	tempfile diag
	save `diag'
	
	*****
	*New BMI data
	use "Data/Outcomes and Delay Data.dta"
	keep id BMI
	
	tempfile new_BMI
	save `new_BMI'
	
	*****
	*Original BMI data
	use "`user'/BING Study Data/Bing_BMI_2002_Data.dta", clear
	rename Meanbmi1bmi2 BMI2002
	rename dev1st dev1st_BMI
	
	merge 1:1 id using `new_delay'
	drop _merge
	
	merge 1:1 id using `new_BMI'
	drop _merge
	
	merge 1:1 id using `diag'
	drop _merge
	
	gen new_BMI_sample=BMI!=.
	gen old_BMI_sample=BMI2002!=.
	
	*****
	count
	tab sex_recoded male, m // use sex recoded, fills in one person 
	corr dev1st dev1st_BMI
	
	tab DIAG_v1 diag_v2, m // use diagv2
	
	tab diag_v2 if old_BMI_sample==1, m 
	tab diag_v2 if new_BMI_sample==1, m 
	
	tab new_BMI_sample if diag_v2==1 & old_BMI_sample==1, m 
	
	sum BMI2002, d
	gen BMI2002_norm = (BMI2002 - `r(mean)')/`r(sd)'
	
	sum dev1st_BMI if BMI2002!=., d
	gen dev1st_BMInorm = (dev1st_BMI - `r(mean)')/`r(sd)'
	
	eststo clear
	foreach rhs in dev1st_BMInorm  {
	foreach lhs in BMI2002_norm {
		eststo: reg `lhs' `rhs' sex_recoded
		eststo: reg `lhs' `rhs' sex_recoded if diag_v2==1
		eststo: reg `lhs' `rhs' sex_recoded if diag_v2==0
		}
		}
	
	esttab using "Output/Ex-Post/BMI 2002 diag.rtf", label b(3) se(3) r2(3) star(* 0.1 ** 0.05 *** 0.01)  replace
	eststo clear
	
	
***********************************************************************
*Ex-Post 2: Correlations between CCQ and delay at each wave
*All possible pairwise combinations

***********************************************************
*Self Control Scores - do the transformation for each subpopulation
	*Create the self-control indices and subscales
	use "`user'/BING Study Data/Q_Sort_Items_for_Alex_83_93_03_v7.dta", clear
	merge 1:1 id using "Data/RE Predicted Delay ln_sec.dta"
	keep if _merge==3 
	assert _N==543

	*flag each data group
	gen wave1 = delay_dev_ln_sec !=.
	tab wave1

	*second wave
	gen count_wave2 = 0 
	foreach var of varlist qp* {
	replace count_wave2 = 1+count_wave2 if `var'!=.
	}
	gen wave2 = count_wave2 > 0
	tab count_wave2
	tab wave2

	*third wave
	gen count_wave3 = 0 
	foreach var of varlist Zkqs* {
	replace count_wave3 = 1+count_wave3 if `var'!=.
	}
	gen wave3 = count_wave3 > 0
	tab count_wave3
	tab wave3

	*fourth wave
	gen count_wave4 = 0 
	foreach var of varlist Zq* {
	replace count_wave4 = 1+count_wave4 if `var'!=.
	}
	gen wave4 = count_wave4 > 0
	tab count_wave4
	tab wave4

	tempfile ccq_data
	save `ccq_data'


	*loop through all comparisons
	forval comp = 1/3 {
		forval comp2 = 2/4 {
		if `comp2' <= `comp' {
			continue 
		}
		else {
		
		*keep only people in this comparison
		use `ccq_data', clear
		keep if wave`comp'==1 & wave`comp2'==1
		count
		display "CHECK `r(N)'"

		*inverse norm each var for this particular group
		foreach var of varlist qp* Zkqs* Zq* delay_dev_ln_sec {
		inv_norm `var'
		}

		*Sub indices in each year
		*1982/1984 Index
		*Average of the inv-norm transformed items
		quietly: egen attention84 = rmean(z_ptile_qp066 z_ptile_qp067 z_ptile_qp034R z_ptile_qp099 z_ptile_qp025)
		quietly: egen coping84 = rmean(z_ptile_qp043 z_ptile_qp045R z_ptile_qp046R z_ptile_qp095R z_ptile_qp012R z_ptile_qp039R)
		quietly: egen goal84 = rmean(z_ptile_qp041 z_ptile_qp089 z_ptile_qp047 z_ptile_qp036 z_ptile_qp074)
		quietly: egen concern84 = rmean(z_ptile_qp015 z_ptile_qp076 z_ptile_qp064 z_ptile_qp040)
		quietly: egen delay_scale84 = rmean(z_ptile_qp065R)
		quietly: egen cog_ability84 = rmean(z_ptile_qp068 z_ptile_qp069)

		*1993 Index
		quietly: egen attention93 = rmean(z_ptile_Zkqs66 z_ptile_Zkqs67 z_ptile_Zkqs34R z_ptile_Zkqs101R z_ptile_Zkqs99 z_ptile_Zkqs25)
		quietly: egen coping93 = rmean(z_ptile_Zkqs43 z_ptile_Zkqs45R z_ptile_Zkqs46R z_ptile_Zkqs95R z_ptile_Zkqs12R z_ptile_Zkqs39R z_ptile_Zkqs118 z_ptile_Zkqs111R)
		quietly: egen goal93 = rmean(z_ptile_Zkqs41 z_ptile_Zkqs89 z_ptile_Zkqs47 z_ptile_Zkqs36 z_ptile_Zkqs74 z_ptile_Zkqs123)
		quietly: egen concern93 = rmean(z_ptile_Zkqs15 z_ptile_Zkqs76 z_ptile_Zkqs02 z_ptile_Zkqs64 z_ptile_Zkqs40)
		quietly: egen delay_scale93 = rmean(z_ptile_Zkqs127R z_ptile_Zkqs148R z_ptile_Zkqs65R)
		quietly: egen cog_ability93 = rmean(z_ptile_Zkqs131 z_ptile_Zkqs68 z_ptile_Zkqs69)

		*2003 Index
		quietly: egen attention03 = rmean(z_ptile_Zq03_66 z_ptile_Zq03_67 z_ptile_Zq03_34R z_ptile_Zq03_1R z_ptile_Zq03_75 z_ptile_Zq03_25)
		quietly: egen coping03 = rmean(z_ptile_Zq03_43 z_ptile_Zq03_45R z_ptile_Zq03_46R z_ptile_Zq03_51R z_ptile_Zq03_12R z_ptile_Zq03_39R z_ptile_Zq03_18 z_ptile_Zq03_11R)
		quietly: egen goal03 = rmean(z_ptile_Zq03_41 z_ptile_Zq03_83 z_ptile_Zq03_47 z_ptile_Zq03_36 z_ptile_Zq03_74 z_ptile_Zq03_23)
		quietly: egen concern03 = rmean(z_ptile_Zq03_15 z_ptile_Zq03_76 z_ptile_Zq03_2 z_ptile_Zq03_64 z_ptile_Zq03_40)
		quietly: egen delay_scale03 = rmean(z_ptile_Zq03_27R z_ptile_Zq03_48R z_ptile_Zq03_65R)
		quietly: egen cog_ability03 = rmean(z_ptile_Zq03_31 z_ptile_Zq03_68 z_ptile_Zq03_69)

		*Normalize the aggregate variables
		foreach var in attention coping goal concern delay_scale cog_ability {
		inv_norm `var'84
		inv_norm `var'93
		inv_norm `var'03
		}

		*create the final index for each year
		foreach year in 84 93 03 {
			quietly: egen selfc`year'= rmean(z_ptile_attention`year' z_ptile_coping`year' z_ptile_goal`year' ///
					z_ptile_concern`year' z_ptile_delay_scale`year' z_ptile_cog_ability`year') 
			inv_norm selfc`year'
		}
		
		**********
		*Correlations
		if `comp'==1 {
			if `comp2'==2 {
			*sum z_ptile_selfc84 z_ptile_delay_dev_ln_sec
			eststo: reg z_ptile_selfc84 z_ptile_delay_dev_ln_sec, beta
			corr z_ptile_selfc84 z_ptile_delay_dev_ln_sec
			}
			if `comp2'==3 {
			*sum z_ptile_selfc93 z_ptile_delay_dev_ln_sec
			eststo: reg z_ptile_selfc93 z_ptile_delay_dev_ln_sec, beta
			corr z_ptile_selfc93 z_ptile_delay_dev_ln_sec
			}
			if `comp2'==4 {
			*sum z_ptile_selfc03 z_ptile_delay_dev_ln_sec
			eststo: reg z_ptile_selfc03 z_ptile_delay_dev_ln_sec, beta
			corr z_ptile_selfc03 z_ptile_delay_dev_ln_sec
			}
		}
		if `comp'==2 {
			if `comp2' ==3 {
			*sum z_ptile_selfc93 z_ptile_selfc84
			eststo: reg z_ptile_selfc93 z_ptile_selfc84, beta
			corr z_ptile_selfc93 z_ptile_selfc84
			}
			if `comp2' ==4 {
			*sum z_ptile_selfc03 z_ptile_selfc84
			eststo: reg z_ptile_selfc03 z_ptile_selfc84, beta
			corr z_ptile_selfc03 z_ptile_selfc84
			}
		}
		if `comp'==3 {
			*sum z_ptile_selfc03 z_ptile_selfc93
			eststo: reg z_ptile_selfc03 z_ptile_selfc93, beta
			corr z_ptile_selfc03 z_ptile_selfc93
		}
		}
	}
	}

		esttab using "Output/Ex-Post/CCQ Delay Correlations.rtf", label b(2) se(2) r2(3) star(* 0.1 ** 0.05 *** 0.01)  replace
		eststo clear
		

**********************
*Ex-Post 5: Check how the sample has changed over time
*Compare our sample of 113 to the full sample of 543 
* (with delay time, condit21, and age at first delay)

	clear

	*dev1st for all 550
	import excel "`user'/BING Study Data/Dev1st_All_Ss.xls", firstrow clear
	tempfile dev1st_data
	save `dev1st_data'

	*flag the sample of 113 in our analysis
	use "Data/Outcomes and Delay Data.dta", clear
	keep id 
	tempfile flag_113
	save `flag_113' 
	
	*flag other samples 
	use "`user'/BING Study Data/Q_Sort_Items_for_Alex_83_93_03_v7.dta"
	gen age_17_sample = (qp015!=.)
	gen age_27_sample = (Zkqs101R!=.)
	gen age_37_sample = (Zq03_1R!=.)
	keep id *_sample
	tempfile flag_surveys
	save `flag_surveys' 

	*full sample (543)
	use "Data/RE Predicted Delay ln_sec.dta", clear
	merge 1:1 id using "Data/RE Predicted Delay sec.dta"
	drop _merge

	*merge in flag for sample of 113
	merge 1:1 id using `flag_113' 
	gen econ_sample = 0
	replace econ_sample= 1 if _merge==3 
	tab econ_sample, m
	drop _merge
	
	*merge other samples
	merge 1:1 id using `flag_surveys' 
	drop if _merge==2
	drop _merge

	*merge in dev1st from excel file
	merge m:1 id using `dev1st_data', update
	drop if _merge==2
	drop _merge
	
	assert _N == 543

	*summarize by group
	tabstat delay_dev_ln_sec delay_dev_sec dev1st raw1st male age1st, stat(mean sd) column(s)
	tabstat delay_dev_ln_sec delay_dev_sec dev1st raw1st male age1st if econ_sample==1, stat(mean sd) column(s)
	tabstat delay_dev_ln_sec delay_dev_sec dev1st raw1st male age1st if age_17_sample==1
	tabstat delay_dev_ln_sec delay_dev_sec dev1st raw1st male age1st if age_27_sample==1
	tabstat delay_dev_ln_sec delay_dev_sec dev1st raw1st male age1st if age_37_sample==1

	eststo clear
	eststo: quietly estpost summarize delay_dev_ln_sec delay_dev_sec dev1st raw1st male age1st
	esttab using "Output/Ex-Post/compare_all543.csv", cells("mean sd N") label nodepvar replace
	foreach subsample in econ_sample age_17_sample age_27_sample age_37_sample {
	eststo clear
	eststo: quietly estpost summarize delay_dev_ln_sec delay_dev_sec dev1st raw1st male age1st if `subsample'==1
	esttab using "Output/Ex-Post/compare_`subsample'.csv", cells("mean sd N") label nodepvar replace
	}
	
	*regression with dummy for in sample
	foreach flag of varlist *_sample {
		eststo clear
		foreach var of varlist delay_dev_ln_sec delay_dev_sec dev1st raw1st male age1st {
			eststo: reg `var' `flag'
		}

		*output regression coefficients and p-values
			esttab using "Output/Ex-Post/OLS full vs `flag'.rtf", label b(3) p(3) r2(3) star(* 0.1 ** 0.05 *** 0.01)  replace
			eststo clear
	}


**********************	
*Ex-Post 10: Standard Linear Regressions with Age as a Control
*Primary Outcomes Only
	use "Data/Outcomes and Delay Data.dta", clear
	
	*loop through each primary RHS
	foreach rhs in `primary_RHS' {

	*run regression for each primary hypothesis (all include controls)
	* savings rate regression also includes perm income as a control
	eststo clear
	foreach lhs in `primary_LHS' {
		if "`lhs'"=="z_ptile_savings_rate" {
		eststo: reg `lhs' `rhs' z_ptile_perm_income `controls' age
		}
		else {
		display "`lhs'"
		eststo: reg `lhs' `rhs' `controls' age
		}
	}
	esttab using "Output/Ex-Post/Primary with Age Control `rhs'.rtf", label b(3) se(3) r2(3) star(* 0.1 ** 0.05 *** 0.01)  replace
	eststo clear
	}
	

**********************	
*Ex-Post 4: Linear Regressions with each self control index (each year) on the RHS 
*Use the non-imputed version
*Primary Outcomes Only
	use "Data/Outcomes and Delay Data.dta", clear
	
	*loop through aggregate in each year
	foreach rhs in z_ptile_ni_selfc84 z_ptile_ni_selfc93 z_ptile_ni_selfc03 {

	*run regression for each primary hypothesis (all include controls)
	* savings rate regression also includes perm income as a control
	eststo clear
	foreach lhs in `primary_LHS' {
		if "`lhs'"=="z_ptile_savings_rate" {
		eststo: reg `lhs' `rhs' z_ptile_perm_income `controls' 
		}
		else {
		display "`lhs'"
		eststo: reg `lhs' `rhs' `controls' 
		}
	}
	esttab using "Output/Ex-Post/Primary with RHS=`rhs'.rtf", label b(3) se(3) r2(3) star(* 0.1 ** 0.05 *** 0.01)  replace
	eststo clear
	}
	
**********************	
*Ex-Post 11: Aggregate index of capital formation variables	
	use "Data/Outcomes and Delay Data.dta", clear
	
	*simple average of all transformed LHS variables
	*inverse normalize the aggregate measure
	gen missing_LHS = 0
	foreach var of varlist `primary_LHS' {
	replace missing_LHS = missing_LHS + 1 if `var'==.
	}
	tab missing_LHS
	
	egen agg_LHS = rmean(`primary_LHS') if missing_LHS==0
	inv_norm agg_LHS
	
	sum z_ptile_agg_LHS
	label var z_ptile_agg_LHS "Capital Formation Index"

*Version 1: delay deviation in log seconds
*Version 2: self-control index
*Version 3: delay deviation in log seconds and self-control index by year
*Version 4: delay deviation in log seconds and self-control subscales
	eststo clear
	eststo: reg z_ptile_agg_LHS z_ptile_delay_dev_ln_sec `controls'
		test z_ptile_delay_dev_ln_sec
		display `r(p)'	
	eststo: reg z_ptile_agg_LHS z_ptile_agg_delay_ln_selfc `controls'
		test z_ptile_agg_delay_ln_selfc
		display `r(p)'	
	eststo: reg z_ptile_agg_LHS z_ptile_delay_dev_ln_sec z_ptile_selfc84 z_ptile_selfc93 z_ptile_selfc03  `controls'
	eststo: reg z_ptile_agg_LHS z_ptile_delay_dev_ln_sec z_ptile_agg_attention ///
			z_ptile_agg_coping z_ptile_agg_goal z_ptile_agg_concern ///
			z_ptile_agg_delay_scale z_ptile_agg_cog_ability  `controls' 
	esttab using "Output/Ex-Post/Agg Capital Formation.rtf", label b(3) se(3) star(* 0.1 ** 0.05 *** 0.01) r2 replace
	eststo clear
	
*Correlation for diagnostic and non-diagnostic
*identify subjects in the diagnostic condition (condition 4)
	gen DIAG = condit21==4
	label var DIAG "Diagnostic Condition" 
	
	gen RND_diag = DIAG * z_ptile_delay_dev_ln_sec
	gen RND_nondiag = (1-DIAG) * z_ptile_delay_dev_ln_sec
	
	gen MALE_diag = DIAG * male
	gen MALE_nondiag = (1-DIAG) * male
	
	gen cons_diag = DIAG
	gen cons_nondiag = 1-DIAG
	
	pwcorr z_ptile_agg_LHS z_ptile_delay_dev_ln_sec if DIAG==1, obs sig
	pwcorr z_ptile_agg_LHS z_ptile_delay_dev_ln_sec if DIAG==0, obs sig
	
	
	
	eststo clear
	eststo: reg z_ptile_agg_LHS z_ptile_delay_dev_ln_sec `controls' if DIAG==1, beta
		test z_ptile_delay_dev_ln_sec
		display `r(p)'	
	eststo: reg z_ptile_agg_LHS z_ptile_delay_dev_ln_sec `controls' if DIAG==0, beta
		test z_ptile_delay_dev_ln_sec
		display `r(p)'
	eststo: reg z_ptile_agg_LHS RND_diag RND_nondiag MALE_diag MALE_nondiag cons_diag cons_nondiag, nocons beta
		test RND_diag=RND_nondiag
		display `r(p)'	
	*test if coefficients are the same
		*http://www.stata.com/support/faqs/statistics/pooling-data-and-chow-tests/
		predict r, resid
		sum r if DIAG==1 & z_ptile_agg_LHS!=.
		gen w = r(Var)*(r(N)-1)/(r(N)-3) if DIAG==1 & z_ptile_agg_LHS!=.
		sum r if DIAG==0 & z_ptile_agg_LHS!=.
		replace w = r(Var)*(r(N)-1)/(r(N)-3) if DIAG==0 & z_ptile_agg_LHS!=.
	eststo: reg z_ptile_agg_LHS RND_diag RND_nondiag MALE_diag MALE_nondiag cons_diag cons_nondiag [aweight=1/w], nocons beta
		test RND_diag=RND_nondiag
		display `r(p)'
		drop r w 
	esttab using "Output/Ex-Post/Agg Capital Formation - by Diag Betas.rtf", label beta(3) se(3) star(* 0.1 ** 0.05 *** 0.01) r2 replace
	eststo clear
	
	eststo clear
	eststo: reg z_ptile_agg_LHS z_ptile_delay_dev_ln_sec `controls' if DIAG==1
		test z_ptile_delay_dev_ln_sec
		display `r(p)'	
	eststo: reg z_ptile_agg_LHS z_ptile_delay_dev_ln_sec `controls' if DIAG==0
		test z_ptile_delay_dev_ln_sec
		display `r(p)'
	eststo: reg z_ptile_agg_LHS RND_diag RND_nondiag MALE_diag MALE_nondiag cons_diag cons_nondiag, nocons
		test RND_diag=RND_nondiag
		display `r(p)'
	*test if coefficients are the same
		*http://www.stata.com/support/faqs/statistics/pooling-data-and-chow-tests/
		predict r, resid
		sum r if DIAG==1 & z_ptile_agg_LHS!=.
		gen w = r(Var)*(r(N)-1)/(r(N)-3) if DIAG==1 & z_ptile_agg_LHS!=.
		sum r if DIAG==0 & z_ptile_agg_LHS!=.
		replace w = r(Var)*(r(N)-1)/(r(N)-3) if DIAG==0 & z_ptile_agg_LHS!=.
	eststo: reg z_ptile_agg_LHS RND_diag RND_nondiag MALE_diag MALE_nondiag cons_diag cons_nondiag [aweight=1/w], nocons
		test RND_diag=RND_nondiag
		display `r(p)'
		drop r w 
	esttab using "Output/Ex-Post/Agg Capital Formation - by Diag.rtf", label b(3) se(3) star(* 0.1 ** 0.05 *** 0.01) r2 replace
	eststo clear


***********************	
*Ex-Post 12: Correlate all of the LHS and RHS variables

	*Output more complicated table for exact p-values and N
	*and simple table for correlations only
	
	*LHS only
	eststo clear
	estpost correlate `primary_LHS', matrix 
	estout using "Output/Ex-Post/Correlation of LHS.rtf" , replace ///
		cells((b(star fmt(3) label(Corr)) p(fmt(7) label(p-value)) count(fmt(0)))) starlevels(* 0.1 ** 0.05 *** 0.01) label 
	esttab using "Output/Ex-Post/Correlation of LHS - simple.rtf", b(a2) ///
		unstack not noobs compress label replace star(* 0.1 ** 0.05 *** 0.01)
	eststo clear

	*All of the RHS and LHS variables
	local ccq_yrs = "z_ptile_selfc84 z_ptile_selfc93 z_ptile_selfc03"
	local ccq_subindex = "z_ptile_agg_attention z_ptile_agg_coping z_ptile_agg_goal z_ptile_agg_concern z_ptile_agg_delay_scale z_ptile_agg_cog_ability "	
	
	eststo clear
	estpost correlate `primary_LHS' z_ptile_delay_dev_ln_sec ///
		z_ptile_agg_selfc `ccq_yrs' ///
		`ccq_subindex' z_ptile_agg_LHS z_ptile_agg_delay_ln_selfc male, matrix 
	estout using "Output/Ex-Post/Correlation of All Vars.xls" , replace ///
		cells((b(nostar fmt(3) label(Corr)) p(fmt(7) label(p-value)) count(fmt(0)))) label 
	esttab using "Output/Ex-Post/Correlation of All Vars - simple.csv", b(a2) ///
		unstack not noobs compress label replace star(* 0.1 ** 0.05 *** 0.01)
	eststo clear
	
***********************
*Calculate value of key variables 
*1/2 SD above and 1/2 SD below mean of transformed variables

*initialize summary dataset
	clear
	gen var=""
	gen mean = .
	gen half_sd_above = .
	gen half_sd_below = .
	gen n_mean = .
	gen n_half_sd_above = .
	gen n_half_sd_below = .

	tempfile summary
	save `summary'

foreach var in net_worth perm_income wealth_income_ratio amt_int6_on_debt percent_patient_dec ///
	savings_rate education_years social_status {

	use "Data/Outcomes and Delay Data.dta", clear
	
	*generate reverse version
	gen z_ptile_amt_int6_on_debt = -z_ptile_ramt_int6_on_debt
	
	*summary of transformed var
	sum z_ptile_`var'
	
	*save summary vals
	local mean = `r(mean)'
	local plus_half_sd = `r(mean)' + 0.5*`r(sd)'
	local minus_half_sd = `r(mean)' - 0.5*`r(sd)'

	*calc absolute value of the difference from summary vals
	gen diff_mean = abs(z_ptile_`var' - (`mean'))
	gen diff_pos = abs(z_ptile_`var' - (`plus_half_sd'))
	gen diff_neg = abs(z_ptile_`var' - (`minus_half_sd'))

	*find closest obs
	egen min_diff_mean = min(diff_mean)
	gen closest_mean = diff_mean == min_diff_mean
	egen min_diff_pos = min(diff_pos)
	gen closest_pos = diff_pos == min_diff_pos
	egen min_diff_neg = min(diff_neg)
	gen closest_neg = diff_neg == min_diff_neg

	*calc
	sum `var' if closest_mean==1
		local val_mean = `r(mean)'
		local n_mean = `r(N)'
	sum `var' if closest_pos==1
		local val_pos = `r(mean)'
		local n_pos = `r(N)'
	sum `var' if closest_neg==1
		local val_neg = `r(mean)'
		local n_neg = `r(N)'
	
	*fill into summary dataset
	use `summary', clear
	local obs = _N + 1
	set obs `obs'
	
		replace var="`var'" if _n==_N
		replace mean = `val_mean' if _n==_N
		replace half_sd_above = `val_pos' if _n==_N
		replace half_sd_below = `val_neg' if _n==_N
		replace n_mean = `n_mean' if _n==_N
		replace n_half_sd_above = `n_pos' if _n==_N
		replace n_half_sd_below = `n_neg' if _n==_N
	
	save `summary', replace
	
	}
	
	use `summary'
	outsheet using "Output/Ex-Post/SD 0.5 Above and Below.xls", replace


****************************
*Ex-post 13: the effects of normalizing transformations on the 
*        correlation between RND and Age 17 (1984) RNCCQ index

	*dev1st for all 550
	import excel "`user'/BING Study Data/Dev1st_All_Ss.xls", firstrow clear
	tempfile dev1st_data
	save `dev1st_data'

	merge 1:1 id using "`user'/BING Study Data/Q_Sort_Items_for_Alex_83_93_03_v7.dta"
	keep if _merge==3
	drop _merge 
	
	merge 1:1 id using "Data/RE Predicted Delay ln_sec.dta"
	keep if _merge==3 
	
	* mean of items
	egen mean_items84= rmean(qp066 qp067 qp034R qp099 qp025 ///
		qp043 qp045R qp046R qp095R qp012R qp039R ///
		qp041 qp089  qp047 qp036 qp074 ///
		qp015 qp076 qp064 qp040 ///
		qp065R ///
		qp068 qp069)
	
	* mean of scales
	quietly: egen noRN_attention84 = rmean(qp066 qp067 qp034R qp099 qp025)
	quietly: egen noRN_coping84 = rmean(qp043 qp045R qp046R qp095R qp012R qp039R)
	quietly: egen noRN_goal84 = rmean(qp041 qp089 qp047 qp036 qp074)
	quietly: egen noRN_concern84 = rmean(qp015 qp076 qp064 qp040)
	quietly: egen noRN_delay_scale84 = rmean(qp065R)
	quietly: egen noRN_cog_ability84 = rmean(qp068 qp069)
	egen mean_scales84= rmean(noRN_attention84 noRN_coping84 noRN_goal84 ///
					noRN_concern84 noRN_delay_scale84 noRN_cog_ability84) 
	
	*rank normalize items and scales
	foreach var of varlist qp* {
		quietly: inv_norm `var'
		}
	
	* scale of RN items
	quietly: egen attention84 = rmean(z_ptile_qp066 z_ptile_qp067 z_ptile_qp034R z_ptile_qp099 z_ptile_qp025)
	quietly: egen coping84 = rmean(z_ptile_qp043 z_ptile_qp045R z_ptile_qp046R z_ptile_qp095R z_ptile_qp012R z_ptile_qp039R)
	quietly: egen goal84 = rmean(z_ptile_qp041 z_ptile_qp089 z_ptile_qp047 z_ptile_qp036 z_ptile_qp074)
	quietly: egen concern84 = rmean(z_ptile_qp015 z_ptile_qp076 z_ptile_qp064 z_ptile_qp040)
	quietly: egen delay_scale84 = rmean(z_ptile_qp065R)
	quietly: egen cog_ability84 = rmean(z_ptile_qp068 z_ptile_qp069)	
	foreach var of varlist *84 {
		quietly: inv_norm `var'
		}

	* mean of RN items
	egen mean_RNitems84 = rmean(z_ptile_qp066 z_ptile_qp067 z_ptile_qp034R z_ptile_qp099 z_ptile_qp025 ///
		z_ptile_qp043 z_ptile_qp045R z_ptile_qp046R z_ptile_qp095R z_ptile_qp012R z_ptile_qp039R ///
		z_ptile_qp041 z_ptile_qp089 z_ptile_qp047 z_ptile_qp036 z_ptile_qp074 ///
		z_ptile_qp015 z_ptile_qp076 z_ptile_qp064 z_ptile_qp040 ///
		z_ptile_qp065R ///
		z_ptile_qp068 z_ptile_qp069)
	
	* mean of RN scales: selfc84
	egen mean_RNscales84= rmean(z_ptile_attention84 z_ptile_coping84 z_ptile_goal84 ///
			z_ptile_concern84 z_ptile_delay_scale84 z_ptile_cog_ability84) 
	
	gen CCQ_17 = mean_RNscales84
	inv_norm CCQ_17
	inv_norm delay_dev_ln_sec
	
	* RN of mean of RN scales: z_ptile_selfc84
	foreach RHS of varlist dev1st delay_dev_ln_sec z_ptile_delay_dev_ln_sec {
		eststo clear
		foreach LHS of varlist ///
					mean_items84 mean_scales84 mean_RNitems84 ///
					mean_RNscales84 z_ptile_CCQ_17 { 
		eststo: reg `LHS' `RHS', beta
		}
		esttab using "Output/Ex-Post/Effect of RN - `RHS'.rtf", beta label b(3) p(3) r2(3) star(* 0.1 ** 0.05 *** 0.01) replace
	}	

****************************
*Ex-post 14: Look at correlation of RNCCQ (on its own) and outcomes
use "Data/Outcomes and Delay Data.dta", clear

	*primary outcomes
	eststo clear
	foreach lhs of varlist `primary_LHS' {
		if "`lhs'"=="z_ptile_savings_rate" {
		eststo: reg `lhs' z_ptile_agg_selfc z_ptile_perm_income `controls'
		}
		else {
		eststo: reg `lhs' z_ptile_agg_selfc  `controls'
		}
	}
	esttab using "Output/Ex-Post/RNCCQ - primary LHS.rtf", label b(3) se(3) star(* 0.1 ** 0.05 *** 0.01) r2 replace
	eststo clear
	
	*secondary outcomes
	foreach lhs of varlist `secondary_LHS' {
		eststo: reg `lhs' z_ptile_agg_selfc  `controls'
	}
	esttab using "Output/Ex-Post/RNCCQ - secondary LHS.rtf", label b(3) se(3) star(* 0.1 ** 0.05 *** 0.01) r2 replace
	
****************************************
capture log close
