# Supplementary material for: Predicting mid-life capital formation with pre-school delay of gratification and life-course measures of self-regulation
Source: J Econ Behav Organ. Author manuscript; Available in PMC 2021 Jan 8. (PMC7792663; doi:10.1016/j.jebo.2019.08.016)
Supplement: 5 [file NIHMS1543524-supplement-5.zip › Code/Avg Bootstrap.do]

/* Marshmallow Project--Run Analyses

Average of coefficients across 11 outcomes
Bootstrap Standard Errors - 1000 bootstraps
*/

*********************************************
clear all
capture log close
set more off 
version 14

****************************************************************************
*CD into the working folder
cd "FOLDER NAME"

log using "Log/Avg Coeff.log", replace

**********************************************
local main_data "Data/Outcomes and Delay Data.dta"

***********
*open data
use "`main_data'", clear

**************************
* Define a program that calculates the avgerage of coefficients 
*   across the 11 primary outcome variables for a given set of RHS variables
*   inputs: rhs 
*   output: e(avg_coeff) average of the coefficients across 11 key variables and all input RHS vars
program define calc_avg, eclass

	*program takes RHS variable(s) as input
	args rhs_list

	*initialize average
	quietly: local sum_coeff 0
	quietly: local num_coeff 0
	
	*Define variables for the analyses
	* if RHS is delay, don't include in the LHS
	local primary_LHS = "z_ptile_net_worth z_ptile_perm_income z_ptile_wealth_income_ratio z_ptile_ramt_int6_on_debt z_ptile_ragg_credit_behavior z_ptile_percent_patient_dec  z_ptile_savings_rate z_ptile_agg_fin_situation z_ptile_education_years z_ptile_agg_forward_look z_ptile_social_status"
	if "`rhs_list'"=="z_ptile_percent_patient_dec" {
	local primary_LHS = "z_ptile_net_worth z_ptile_perm_income z_ptile_wealth_income_ratio z_ptile_ramt_int6_on_debt z_ptile_ragg_credit_behavior  z_ptile_savings_rate z_ptile_agg_fin_situation z_ptile_education_years z_ptile_agg_forward_look z_ptile_social_status"	
	}
	local controls = "male"

	*run regression for each primary outcome (all include controls)
	* savings rate regression also includes perm income as a control
	eststo clear
	foreach rhs in `rhs_list' {
	foreach lhs in `primary_LHS' {
		if "`lhs'"=="z_ptile_savings_rate" {
		quietly: reg `lhs' `rhs' z_ptile_perm_income `controls'
		}
		else {
		quietly: reg `lhs' `rhs' `controls'
		}
	
	*add coefficient to average
	local sum_coeff = `sum_coeff' + _b[`rhs']
	local num_coeff = `num_coeff' + 1
	
	}
	}
	local avg_coeff = `sum_coeff' / `num_coeff'
	display "`rhs': "`avg_coeff'
	display "`num_coeff'"
	
	ereturn clear
	ereturn scalar avg_coeff=`avg_coeff'

end

**************************
* Define a program that calculates the avg of coefficients for each input RHS var (run in the same reg)
*   across the 11 primary outcome variables for a given set of RHS variables
*   inputs: rhs 
*   output: e(avg_coeff) average of the coefficients across 11 key variables and 
*           each input RHS var (run in the same regression)
program define calc_avg_mult, eclass

	*program takes RHS variable(s) as input
	args rhs_list

	*initialize average
	foreach rhs in `rhs_list' {
	quietly: local sum_coeff_`rhs' 0
	quietly: local num_coeff_`rhs' 0
	}
	
	*Define variables for the analyses
	local primary_LHS = "z_ptile_net_worth z_ptile_perm_income z_ptile_wealth_income_ratio z_ptile_ramt_int6_on_debt z_ptile_ragg_credit_behavior z_ptile_percent_patient_dec  z_ptile_savings_rate z_ptile_agg_fin_situation z_ptile_education_years z_ptile_agg_forward_look z_ptile_social_status"
	local controls = "male"

	*run regression for each primary outcome (all include controls)
	* Use entire RHS list as independent vars
	* savings rate regression also includes perm income as a control
	eststo clear
	foreach lhs in `primary_LHS' {
		if "`lhs'"=="z_ptile_savings_rate" {
		quietly: reg `lhs' `rhs_list' z_ptile_perm_income `controls'
		}
		else {
		quietly: reg `lhs' `rhs_list' `controls'
		}
	
	foreach rhs in `rhs_list' {
	*add coefficient to average
	local sum_coeff_`rhs' = `sum_coeff_`rhs'' + _b[`rhs']
	local num_coeff_`rhs' = `num_coeff_`rhs'' + 1
	}
	
	}
	
	ereturn clear
	foreach rhs in `rhs_list' {
		local avg_coeff_`rhs' = `sum_coeff_`rhs'' / `num_coeff_`rhs''
		display "`rhs': "`avg_coeff_`rhs''
		display "`num_coeff_`rhs''"
		
		ereturn scalar avg_coeff_`rhs'=`avg_coeff_`rhs''
	}
	
end


****************************************
* Calls to bootstrap standard errors on the average coefficient
* calc_avg input(rhs, sample rhs) output(avg_coeff and sample)
* For each time, keep only the relevant sample

***********
use "`main_data'", clear

*RNSRI
use "`main_data'", clear
keep if z_ptile_agg_delay_ln_selfc!=.
bootstrap e(avg_coeff), reps(1000) seed(5): calc_avg z_ptile_agg_delay_ln_selfc 
test _bs_1=0
display `r(p)'
test _bs_1=0.15

*RND
use "`main_data'", clear
keep if z_ptile_delay_dev_ln_sec!=.
bootstrap e(avg_coeff), reps(1000) seed(5): calc_avg z_ptile_delay_dev_ln_sec 
test _bs_1=0
test _bs_1=0.05

*RND diagnostic
use "`main_data'", clear
keep if z_ptile_delay_dev_ln_sec!=. & condit21==4
bootstrap e(avg_coeff), reps(1000) seed(5): calc_avg z_ptile_delay_dev_ln_sec
local diag_mean = _b[_bs_1]
local diag_SE = _se[_bs_1]
display `diag_mean'
display `diag_SE'

*RND non-diagnostic
use "`main_data'", clear
keep if z_ptile_delay_dev_ln_sec!=. & condit21!=4
bootstrap e(avg_coeff), reps(1000) seed(5): calc_avg z_ptile_delay_dev_ln_sec 
local non_diag_mean = _b[_bs_1]
local non_diag_SE = _se[_bs_1]
display `non_diag_mean'
display `non_diag_SE'

*z-test: testing for equality of coefficients using boostrapped standard errors 
local z_stat = (`non_diag_mean' - `diag_mean') / sqrt(`diag_SE'^2 + `non_diag_SE'^2)
display `z_stat'
ztesti 1 `diag_mean' `diag_SE' 1 `non_diag_mean' `non_diag_SE'


*RNCCQ, on its own
use "`main_data'", clear
keep if z_ptile_agg_selfc!=.
bootstrap e(avg_coeff), reps(1000) seed(5): calc_avg z_ptile_agg_selfc 


*RND and RNCCQ, in same regression
use "`main_data'", clear
rename z_ptile_agg_selfc RNCCQ
rename z_ptile_delay_dev_ln_sec RND
keep if RNCCQ!=. & RND!=.
bootstrap e(avg_coeff_RNCCQ) e(avg_coeff_RND), reps(1000) seed(5): calc_avg_mult "RNCCQ RND"


*Use delay choice as RHS, test on other outcomes
use "`main_data'", clear
keep if z_ptile_percent_patient_dec!=.
bootstrap e(avg_coeff), reps(1000) seed(5): calc_avg z_ptile_percent_patient_dec 


*CCQ ni indices
foreach selfc in z_ptile_ni_selfc84 z_ptile_ni_selfc93 z_ptile_ni_selfc03 {
use "`main_data'", clear
keep if `selfc'!=.
calc_avg `selfc'
bootstrap e(avg_coeff), reps(1000) seed(5): calc_avg `selfc'
}


*All CCQ items in the index
*Average of the inv-norm transformed items
local CCQ_84 = "z_ptile_qp066 z_ptile_qp067 z_ptile_qp034R z_ptile_qp099 z_ptile_qp025 z_ptile_qp043 z_ptile_qp045R z_ptile_qp046R z_ptile_qp095R z_ptile_qp012R z_ptile_qp039R z_ptile_qp041 z_ptile_qp089 z_ptile_qp047 z_ptile_qp036 z_ptile_qp074 z_ptile_qp015 z_ptile_qp076 z_ptile_qp064 z_ptile_qp040 z_ptile_qp065R z_ptile_qp068 z_ptile_qp069"
local CCQ_93 = "z_ptile_Zkqs66 z_ptile_Zkqs67 z_ptile_Zkqs34R z_ptile_Zkqs101R z_ptile_Zkqs99 z_ptile_Zkqs25 z_ptile_Zkqs43 z_ptile_Zkqs45R z_ptile_Zkqs46R z_ptile_Zkqs95R z_ptile_Zkqs12R z_ptile_Zkqs39R z_ptile_Zkqs118 z_ptile_Zkqs111R z_ptile_Zkqs41 z_ptile_Zkqs89 z_ptile_Zkqs47 z_ptile_Zkqs36 z_ptile_Zkqs74 z_ptile_Zkqs123 z_ptile_Zkqs15 z_ptile_Zkqs76 z_ptile_Zkqs02 z_ptile_Zkqs64 z_ptile_Zkqs40 z_ptile_Zkqs127R z_ptile_Zkqs148R z_ptile_Zkqs65R z_ptile_Zkqs131 z_ptile_Zkqs68 z_ptile_Zkqs69"
local CCQ_03 = "z_ptile_Zq03_66 z_ptile_Zq03_67 z_ptile_Zq03_34R z_ptile_Zq03_1R z_ptile_Zq03_75 z_ptile_Zq03_25 z_ptile_Zq03_43 z_ptile_Zq03_45R z_ptile_Zq03_46R z_ptile_Zq03_51R z_ptile_Zq03_12R z_ptile_Zq03_39R z_ptile_Zq03_18 z_ptile_Zq03_11R z_ptile_Zq03_41 z_ptile_Zq03_83 z_ptile_Zq03_47 z_ptile_Zq03_36 z_ptile_Zq03_74 z_ptile_Zq03_23 z_ptile_Zq03_15 z_ptile_Zq03_76 z_ptile_Zq03_2 z_ptile_Zq03_64 z_ptile_Zq03_40 z_ptile_Zq03_27R z_ptile_Zq03_48R z_ptile_Zq03_65R z_ptile_Zq03_31 z_ptile_Zq03_68 z_ptile_Zq03_69"


*1984 (keep only if have 1984 self control score)
use "`main_data'", clear
keep if ni_selfc84!=.
bootstrap e(avg_coeff), reps(1000) seed(5): calc_avg "`CCQ_84'"

*1993
use "`main_data'", clear
keep if ni_selfc93!=.
bootstrap e(avg_coeff), reps(1000) seed(5): calc_avg "`CCQ_93'" 

*2003
use "`main_data'", clear
keep if ni_selfc03!=.
bootstrap e(avg_coeff), reps(1000) seed(5): calc_avg "`CCQ_03'"
test _bs_1=0
display `r(p)'

*All CCQ items
use "`main_data'", clear
keep if count_selfc>0
bootstrap e(avg_coeff), reps(1000) seed(5): calc_avg "`CCQ_84' `CCQ_93' `CCQ_03'"
test _bs_1=0
display `r(p)'

****************************************
capture log close
