# Supplementary material for: Predicting mid-life capital formation with pre-school delay of gratification and life-course measures of self-regulation
Source: J Econ Behav Organ. Author manuscript; Available in PMC 2021 Jan 8. (PMC7792663; doi:10.1016/j.jebo.2019.08.016)
Supplement: 5 [file NIHMS1543524-supplement-5.zip › Code/Tobit Random Effects Analysis.do]

/*Marshmallow Project--Random Effects Regression of Original Delay Times

This file runs a Tobit random effects model to generate the deviation in delay time 
The file loops twice, once for log-seconds and once for seconds

*/

*********************************************
clear all
capture log close
set more off
version 14

****************************************************************************
*CD into the working folder
cd "FOLDER NAME"

*make output folder for Random Effects analysis
capture mkdir "Output"
capture mkdir "Output/RE"

*Loop through log-seconds and second models
*Define delay time - ln_sec for ln(sec) or sec for seconds
*sec or ln_sec
foreach unit in ln_sec sec {

*Log
capture log close
log using "Log/Tobit Random Effects Analysis `unit'.log", replace


/*ASSUMPTIONS:
- changed 1 person at 0 seconds to 1
- treat 8 people at exactly 600 seconds as censored at 600s (some cases with shorter time limit)
*/

**************************************************************************
*USE BING DATA
**************************************************************************

*prep flag for study 35 (some 600s wait times) 
import excel "`user'/BING Study Data/study_35_ids_v2.xlsx", firstrow clear
rename ID01 id
rename RAW1ST raw1st_35
rename STUDY1ST study1st_35
keep if study1st_35==35
keep id econd35 edelay35 raw1st_35 study1st_35
sort id

tempfile study_35_data
save `study_35_data'

*Original 550 delay times and conditions
use "`user'/BING Study Data/Bing_Raw1st_Diff1st_550_Ss.dta", clear

*Merge in age and sex
merge 1:1 id using "`user'/BING Study Data/Bing_Gender_Age1st_All_Ss.dta"
drop _merge

rename Diff1st_Cat condit21

*Merge in the flags for study 35
merge 1:1 id using `study_35_data'
drop if _merge==2

	*Flag people whose raw1st is from a 600s condition in study 35
	gen study35_cap600 = (econd35 <= 4) & (study1st_35==35)
	tab raw1st if study35_cap600==1

*reassign 1 person at 0 to 1 - we assume this is measurement error
replace raw1st=1 if raw1st==0

*log of raw1st (raw delay time)
gen ln_raw1st = ln(raw1st)

*male id
gen male = (sex==1)

*age squared
gen age1st_sq = age1st * age1st

**************************************************************************
*COMPARISON OF XTMIXED, XTTOBIT, GLLAMM
**************************************************************************
*define limit and lhs depending on unit definition
* 900 unless in study 35 and econd35<4
* local limit used only for summary tables, simulating predicted wait time

if "`unit'"=="ln_sec"  {
	local lhs ln_raw1st
	gen limit_var=ln(900)
	replace limit_var = ln(600) if study1st_35==35 & econd35< 4 & raw1st <= 600
	local limit900=ln(900)
	local limit600=ln(600)
}

if "`unit'"=="sec"  {
	local lhs raw1st
	gen limit_var = 900
	replace limit_var = 600 if study1st_35==35 & econd35< 4 & raw1st <= 600
	local limit900=900
	local limit600=600
}

gen censored = `lhs' == limit_var
	
*CENSORED REGRESSIONS******************************************************************
*XTTOBIT - Used to estimate the original parameter estimates
	*estimate the tobit model, uses adaptive quad 
	eststo: xttobit `lhs' age1st male, ul(limit_var) i(condit21) intpoints(12)
	quadchk // check that we have enough integration points, differences should be small
	predict xb_tobit, xb
	
	*Output results for comparison to the GLLAMM model
	esttab using "Output/RE/Random Effects `unit' - Tobit Compare.rtf", replace b(3) se(3) star(* 0.1 ** 0.05 *** 0.01)
	eststo clear
	
	xtset, clear

*GLLAMM - Should be the same estimates as XTTOBIT but allows us to 
* measure the random effect (rather than just reporting the variance)
*http://www.stata.com/statalist/archive/2004-02/msg00789.html
	capture drop y off var

	* create a new dependent variable equal to 1 if right-censored
	* and raw delay time if not censored:
	gen y=cond(`lhs'>=limit_var,1,`lhs')

	* create offset variable equal to -ln(900) if right-censored at
	* ln(900), 0 otherwise:
	gen off =cond(`lhs'>=limit_var,-limit_var,0)


	* create var=2 for censored observations, 1 otherwise
	* used to identify which family this obs belongs to
	gen var=cond(`lhs'>=limit_var,2,1)

	* get starting values from xttobit (last two elements, sigma_u
	* and sigma_e need to be switched and need logarithm of sigma_e
	* matrix a contains starting values for gllamm estimation
	matrix tobit_est= e(b)
	matrix list tobit_est /*order: age1st, male, constant, sig_u, sig_e*/
	matrix a=tobit_est
	local a_cols=colsof(a)
	matrix a[1,`a_cols']=tobit_est[1,`a_cols'-1] // sig_u
	matrix a[1,`a_cols'-1]=ln(tobit_est[1,`a_cols']) // sig_e
	
	matrix coleq a = age1st male cons ln_sig_e sig_u 
	matrix colnames a = tobit
	matrix list a

	*lns1=ln(sigma_e), cond1=sig_u 
	gllamm y age1st male, i(condit21) fam(gauss binom) link(ident sprobit) fv(var) lv(var) ///
		offset(off) from(a) copy adapt nip(12) trace allc
	
	eststo raw
	eststo exponentiated

	*Output regression results (use exp. col for lns1 and raw col for everything else)
	esttab raw exponentiated using "Output/RE/Random Effects `unit'.rtf", replace mtitles eform(0 1) ///
		rename(lns1:_cons ln_sig_e cond1:_cons sig_u) b(3) se(3) star(* 0.1 ** 0.05 *** 0.01) ///
		labcol2(raw raw raw exp raw, title("" "Col to Use"))
	eststo clear
	
	*predictions (including random effects)
	gllapred linpred_gllamm, linpred nooffset // predicted value - including RE
	gllapred xb_gllamm, xb nooffset // predicted value - not including RE
	gllapred u_gllamm, u // predicted value of  RE and SE of RE
	
	*save estimates from gllamm
	matrix gllamm_est = e(b) 
	matrix list gllamm_est /*age1st, gender, cons, ln(sig_e), sig_u*/

	*save estimate of idiosyncratic standard deviation as a local
	local gllamm_cols=colsof(gllamm_est)
	local sig_e = exp(gllamm_est[1,`gllamm_cols'-1])
	display "Sig e:" `sig_e'


**************************************************************
*CALCULATE THE EXPECTED VALUE IF AT THE BOUNDARY
**************************************************************
*All summaries based on selected sample only
drop if age1st==.

*Save the number of observations as a local
local n=_N

*For each individual, if raw1st==900s or 600s then
* simulate 10000 observations from a normal distribution with 
* mean = predicted log delay given condition, age, and sex and 
* std dev = idiosycratic standard error (sig_e)
* the expected value given the person was observed at the boundary is
* the average of simualted observations above ln(900)

gen sim_mean_dist = .
gen sim_exp_bound600 = .
gen sim_exp_bound900 = .

set obs 10000
forval bound=900(-300)600 {
	forval i =1/`n' {
	
		*Only calculate for subjects at the boundary
		quietly: sum raw1st if _n == `i'
		
		if `r(mean)'==`bound' {
			*Save the predicted value as a local variable for the sim dist mean
			quietly: sum linpred_gllamm if _n == `i'
			local simulation_mean = `r(mean)'
			
			*set seed for simulations and draw random obs from pred distribution
			local seed = 100 + `i'
			set seed `seed'
			capture drop sim_vals
			gen sim_vals = rnormal(`simulation_mean',`sig_e')
			
			*Calculate the predicted value at the boundary and mean of the simulated value
			* for comparison to actual mean of the simulation 
			* (sim_mean_dist should be close to linpred_gllamm)
			quietly: sum sim_vals
			quietly: replace sim_mean_dist = `r(mean)' if _n == `i' 
			
			quietly: sum sim_vals if sim_vals >= `limit`bound''
			quietly: replace sim_exp_bound`bound' = `r(mean)' if _n == `i' & raw1st==`bound' & censored==1

			drop sim_vals
		}
	}
}
capture drop sim_vals
drop if raw1st==.


**************************************************************
*OUTPUT SUMMARY STATISTICS
**************************************************************
*Total n (not just in analysis)
bysort condit21: egen n_all = count(raw1st)
bysort condit21: egen n = count(raw1st) if age1st!=.

*At bound
gen at_bound = (`lhs'==limit_var)

*Predicted above
gen pred_at_bound = (linpred_gllamm >= limit_var)

*Summary of Actual Data
estpost tabstat n_all n at_bound age1st male raw1st ln_raw1st if age1st!=., by(condit21) stat(mean) 
esttab using "Output/RE/Means of Actual Data - `unit'.rtf", cells("`e(vars)'") replace

*Summary of Predicted Values
estpost tabstat linpred_gllamm pred_at_bound sim_exp_bound* if age1st!=., by(condit21) stat(mean)
esttab using "Output/RE/Means of Pred Values - `unit'.rtf", cells("`e(vars)'") replace


**************************************************************
*Histogram of predicted delay vs. actual delay
**************************************************************
*Censor the predicted values (above by max and below by 0)
gen linpred_gllamm_cens = min(linpred_gllamm, limit_var)
replace linpred_gllamm_cens = max(linpred_gllamm_cens, 0)

if "`unit'"=="ln_sec"  {
graph twoway (histogram ln_raw1st if age1st!=., percent width(0.4) start(-0.4)) /// actual dist
		(histogram linpred_gllamm_cens if age1st!=., percent width(0.4) start(-0.4) fcolor(none) lcolor(black) /// binned sim dist
		xtitle("Delay time (log sec)", height(5)) xlabel(0(0.8)6.4) ///
		 title("Actual vs. Predicted Delay Time (log seconds)") ///
		legend(order(1 "Actual Dist" 2 "Pred Dist")) note("N=`n'"))
graph export "Output/RE/Actual vs Predicted Delay (log seconds).tif", replace
}

if "`unit'"=="sec"  {
graph twoway (histogram raw1st if age1st!=., percent width(50) start(0)) /// actual dist
		(histogram linpred_gllamm_cens if age1st!=., percent width(50) start(0) fcolor(none) lcolor(black) /// binned sim dist
		xtitle("Delay time (sec)", height(5)) xlabel(0(100)900) ///
		 title("Actual vs. Predicted Delay Time (seconds)") ///
		legend(order(1 "Actual Dist" 2 "Pred Dist")) note("N=`n'"))
graph export "Output/RE/Actual vs Predicted Delay (seconds).tif", replace
}


*******************************
*SAVE SUMMARY DATA
*******************************
*Save results of the analysis
drop if condit21 == .
keep id condit21 raw1st ln_raw1st age1st sex male u_gllammm1 linpred_gllamm sim_exp_bound* study35_cap600 censored
rename linpred_gllamm pred_delay_`unit'
rename sim_exp_bound600 exp_delay_bound600_`unit'
rename sim_exp_bound900 exp_delay_bound900_`unit'

*calculate deviation in delay time (conditions for 600 and 900s)
gen delay_dev_`unit' = `lhs' - pred_delay_`unit' if raw1st < 900
replace delay_dev_`unit' = exp_delay_bound600_`unit' - pred_delay_`unit' if raw1st == 600 & censored==1
replace delay_dev_`unit' = exp_delay_bound900_`unit' - pred_delay_`unit' if raw1st == 900 & censored==1

sort id
save "Data/RE Predicted Delay `unit'.dta", replace


*******************************
log close

}
