# Supplementary material for: Predicting mid-life capital formation with pre-school delay of gratification and life-course measures of self-regulation
Source: J Econ Behav Organ. Author manuscript; Available in PMC 2021 Jan 8. (PMC7792663; doi:10.1016/j.jebo.2019.08.016)
Supplement: 5 [file NIHMS1543524-supplement-5.zip › Code/Primary Analyses.do]

/* Marshmallow Project--Run Analyses

This file runs the primary analyses:
	2 key delay variables
	11 outcome variables
	= 22 primary analyses
Output for these include:
- Coefficients, standard errors, p-values from standard OLS
- Results of FDR test identifying which are significant (one test for each delay variable)
- Bayesian prior and posterior
- Empirical p-value of an F-test on joint significance of all 22 tests

+ OLS and Bayesian analysis for secondary LHS  
*/

*********************************************
clear all
capture log close
set more off 
version 14

****************************************************************************
*CD into the working folder
cd "FOLDER NAME"

capture mkdir "Output/Primary"
capture mkdir "Output/Secondary"
capture mkdir "Output/Secondary/Outcomes"

log using "Log/Primary Analysis.log", replace
**********************************************
*Define variables for the analyses
/* Primary LHS Variables (all z_ptile):
	Net worth: z_ptile_net_worth
	Permanent income: z_ptile_perm_income
	Net worth / permanent income: z_ptile_wealth_income_ratio
	Annual amount of interest above 6% on high cost debt (reverse): z_ptile_ramt_int6_on_debt
	Measure of misuse of credit cards (reverse): z_ptile_ragg_credit_behavior
	Percent of later choices in money sooner vs. later tradeoffs: z_ptile_percent_patient_dec
	** Savings rate with permanent income as a control on the RHS (transformed): z_ptile_savings_rate
	General measure of financial situation: z_ptile_agg_fin_situation 
	Educational attainment (years): z_ptile_education_years
	Forward looking behaviors: z_ptile_agg_forward_look
	Social Status: z_ptile_social_status
*/
local primary_LHS = "z_ptile_net_worth z_ptile_perm_income z_ptile_wealth_income_ratio z_ptile_ramt_int6_on_debt z_ptile_ragg_credit_behavior z_ptile_percent_patient_dec  z_ptile_savings_rate z_ptile_agg_fin_situation z_ptile_education_years z_ptile_agg_forward_look z_ptile_social_status"


/*Primary RHS Vars
RND: z_ptile_delay_dev_ln_sec
RNSRI: z_ptile_agg_delay_ln_selfc
*/
local primary_RHS = "z_ptile_delay_dev_ln_sec z_ptile_agg_delay_ln_selfc"


*Control variables
local controls = "male"


*Secondary left hand side variables
/*z_ptile_agg_diet_ex_bmi 
z_ptile_agg_smoke_drink 
z_ptile_agg_health_dent 
z_ptile_agg_procrast 
z_ptile_rconsider_finance
z_ptile_savings_rate2 (same as savings rate)  
z_ptile_satv84p 
z_ptile_satq84p 
z_ptile_educ_scale 
z_ptile_agg_happiness
*/
local secondary_LHS = "z_ptile_agg_diet_ex_bmi z_ptile_agg_smoke_drink z_ptile_agg_health_dent z_ptile_agg_procrast z_ptile_rconsider_finance z_ptile_savings_rate2 z_ptile_satv84p z_ptile_satq84p z_ptile_educ_scale z_ptile_agg_happiness"


**********************************************
*Use the final Combined Data (single imputed self-control scores)
local main_data "Data/Outcomes and Delay Data.dta"

***********************************************************************
*Summary Table of key variables
use "`main_data'", clear

gen children_nomiss=children
replace children_nomiss=0 if children==.
gen miss_children=children==.

eststo clear
eststo: quietly estpost summarize age married children_nomiss miss_children white asian net_worth perm_income wealth_income_ratio amt_int6_on_debt percent_patient_dec savings_rate education_years social_status
esttab using "Output/Primary/sum_table.csv", cells("mean sd N") label nodepvar replace

***********************************************************************
*1. Standard Linear Regressions
* Run standard OLS regressions for each of the primary analyses and output results

	*open data
	use "`main_data'", clear

	*loop through each primary RHS
	foreach rhs in `primary_RHS' {

	*run regression for each primary hypothesis (all include controls)
	* savings rate regression also includes perm income as a control
	eststo clear
	foreach lhs in `primary_LHS' {
		if "`lhs'"=="z_ptile_savings_rate" {
		eststo: reg `lhs' `rhs' z_ptile_perm_income `controls'
		}
		else {
		display "`lhs'"
		eststo: reg `lhs' `rhs' `controls'
		}
	}
	esttab using "Output/Primary/`rhs' OLS.rtf", label b(3) se(3) star(* 0.1 ** 0.05 *** 0.01) r2 replace
	esttab using "Output/Primary/`rhs' OLS - 2 decimal.rtf", label b(2) se(2) star(* 0.1 ** 0.05 *** 0.01) r2 replace

	eststo clear
	
	*secondary LHS
	eststo clear
	foreach lhs in `secondary_LHS' {
		eststo: reg `lhs' `rhs' `controls'
	}
	esttab using "Output/Secondary/Outcomes/`rhs' OLS - secondary LHS.rtf", label b(3) se(3) star(* 0.1 ** 0.05 *** 0.01) r2 replace
	eststo clear
	}

***********************************************************************
*2. Bayesian prior and posterior

	*loop through each primary RHS
	foreach rhs in `primary_RHS' {

	*Initialize dataset to save bayes prior, data, and posterior of correlation
	clear
	gen rhs = ""
	gen lhs = ""
	gen lhs_label=""
	gen prior_coeff = .
	gen prior_coeff_sd = .
	gen data_coeff = .
	gen data_coeff_sd = .
	gen post_coeff = .
	gen post_coeff_sd = .
	gen command_line = ""
	tempfile bayes_data
	save `bayes_data'

	*Bayesian Updating
	foreach lhs in `primary_LHS' `secondary_LHS' {
	use "`main_data'", clear

		*define priors
			*Mean
			if inlist("`rhs'", "z_ptile_delay_dev_ln_sec") {
				local prior_coeff_mean = 0.05
			}
			else if inlist("`rhs'", "z_ptile_agg_delay_ln_selfc") {
				local prior_coeff_mean = 0.15
			}

			*SD
			local prior_coeff_sd = 0.2
			
	*save variable label
	local lhs_label: variable label `lhs'
		
	*set prior based on prior correlation and sd
		sum `lhs' 
		local SD_y = r(sd)
		sum `rhs' 
		local SD_x = r(sd)
		
		local prior_mean = `prior_coeff_mean'
		local prior_var = `prior_coeff_sd'^2

	*Regression
		if "`lhs'"=="z_ptile_savings_rate" {
		reg `lhs' `rhs' z_ptile_perm_income `controls'
		}
		else {
		reg `lhs' `rhs' `controls'
		}
		local command = e(cmdline)

	*beta_hat
		matrix est = e(b)
		mat list est
		local beta_hat = est[1,1]
	*sig2_j
		matrix est_var = e(V)
		mat list est_var
		local sig2_j = est_var[1,1]

	*Posterior Distribution
	local post_mean = (`prior_var' * `beta_hat')/(`sig2_j' + `prior_var') + (`sig2_j' * `prior_mean')/(`sig2_j' + `prior_var') 
	local post_var = (`sig2_j' * `prior_var') / (`sig2_j' + `prior_var')

	display "Prior ~N(" string(`prior_mean',"%9.3f") "," string(`prior_var',"%9.3f") ")"
	display "Estimated from Data ~N(" string(`beta_hat',"%9.3f") "," string(`sig2_j',"%9.3f") ")"
	display "Posterior ~N(" string(`post_mean',"%9.3f") "," string(`post_var',"%9.3f") ")"

	*save esimates in the bayes data
	use `bayes_data'
	local new_obs = _N + 1
	set obs `new_obs'
		
	replace rhs = "`rhs'" if _n==_N
	replace lhs = "`lhs'" if _n==_N
	replace lhs_label = "`lhs_label'" if _n==_N
	replace prior_coeff = `prior_mean' if _n==_N
	replace prior_coeff_sd = sqrt(`prior_var') if _n==_N
	replace data_coeff = `beta_hat' if _n==_N
	replace data_coeff_sd = sqrt(`sig2_j') if _n==_N
	replace post_coeff = `post_mean'  if _n==_N
	replace post_coeff_sd = sqrt(`post_var') if _n==_N
	replace command_line = "`command'" if _n==_N

	save `bayes_data', replace
	}
	outsheet using "Output/Primary/`rhs' Bayesian Posteriors.xls", replace
	}

***********************************************************************
*3. FDR Analysis

*set q for FDR analysis
local q = 0.1

	*loop through each primary RHS
	foreach rhs in `primary_RHS' {

	*Initialize summary dataset
	clear
	gen rhs = ""
	gen lhs = ""
	gen lhs_label=""
	gen coeff = .
	gen p_value = .
	gen command_line = ""
	tempfile fdr_data
	save `fdr_data'

	*Loop through all lhs variables
	foreach lhs in `primary_LHS' {
	use "`main_data'", clear
	
	local lhs_label: variable label `lhs'


	*Regression
		if "`lhs'"=="z_ptile_savings_rate" {
		reg `lhs' `rhs' z_ptile_perm_income `controls'
		}
		else {
		reg `lhs' `rhs' `controls'
		}
		
		
	*save command and estimate matrix
	local command = e(cmdline)
	matrix estimates = e(b)
	local coeff = estimates[1,1]

	*save coefficient and p-value for key rhs variable
	test "`rhs'"
	local p_value = `r(p)'

	*Fill in FDR data summary
	use `fdr_data'
	local new_obs = _N + 1
	set obs `new_obs'

	replace rhs = "`rhs'" if _n==_N
	replace lhs = "`lhs'" if _n==_N
	replace lhs_label = "`lhs_label'" if _n==_N
	replace coeff = `coeff' if _n==_N
	replace p_value = `p_value' if _n==_N
	replace command_line = "`command'" if _n==_N

	save `fdr_data', replace
	}

	*Create threshold and determine significance with the final 
	* set of variables
	use `fdr_data', clear
	gen n = _n
	sort p_value
	gen thresh = (_n / _N ) * `q'

	gsort -p_value
	gen sig = .
	replace sig = max((p_value <= thresh),sig[_n-1])

	order thresh sig, after(p_value)
	sort n
	drop n

	outsheet using "Output/Primary/`rhs' FDR.xls", replace
	}

***********************************************************************
*4. Empirical F-test
*Set num of bootstrapping trials
local boot_trials=1000
	
	********************************************
	use "`main_data'", clear

	*rename key delay variables
	rename z_ptile_delay_dev_ln_sec delay1
	rename z_ptile_agg_delay_ln_selfc delay2

	*rename outcome variables
	* save perm income as a control for reg with 
	* savings rate (outcome7)
	gen control7 = z_ptile_perm_income

	rename z_ptile_net_worth outcome1
	rename z_ptile_perm_income outcome2
	rename z_ptile_wealth_income_ratio outcome3
	rename z_ptile_ramt_int6_on_debt outcome4
	rename z_ptile_ragg_credit_behavior outcome5
	rename z_ptile_percent_patient_dec outcome6
	rename z_ptile_savings_rate outcome7
	rename z_ptile_agg_fin_situation outcome8
	rename z_ptile_education_years outcome9
	rename z_ptile_agg_forward_look outcome10
	rename z_ptile_social_status outcome11

	********************************************
	*keep only variables
	keep id condit21 male delay1 delay2 outcome* control*
	
	********************************************
	tempfile renamed_data
	save `renamed_data'

	*Bootstrap samples of delay time
	*One set of 1000 bootstrapped values for each
	forval i_delay = 1/2 {
		use `renamed_data'

		keep delay`i_delay'
		
		tempfile bootstrap_start
		save `bootstrap_start', replace

		tempfile bootstrap_final_`i_delay'

		*set random start seed
		set seed 500 
		
		forval i=1/`boot_trials' {
			use `bootstrap_start', clear
			
			bsample
			rename delay`i_delay' delay_b`i'
			if `i' > 1 {
			quietly: merge 1:1 _n using `bootstrap_final_`i_delay'', nogen
			}
			quietly: save `bootstrap_final_`i_delay'', replace
		}

		*add id for merging in later
		gen id=_n 
		gen delay_num = `i_delay' 
		order id, first
		save `bootstrap_final_`i_delay'', replace

	}


	********************************************
	*loop through each primary RHS variable (now delay1 and delay2)
	forval delay_i=1/2 {
		if `delay_i'==1 {
		local rhs z_ptile_delay_dev_ln_sec
		}
		if `delay_i'==2 {
		local rhs z_ptile_agg_delay_ln_selfc
		}
		
	*reshape actual data to long data for pooled regressions
	* one observation for each person + regression combination
	use `renamed_data', clear
	
	gen delay = delay`delay_i'
	drop delay1 delay2

	*identify each of the 11 outcome variables
	reshape long outcome control, i(id delay male) j(outcome_num)

	*save the actual delay times
	gen actual_delay = delay

	*fill in missing control variables with 0
	replace control = 0 if control == .

	*merge in bootstrapped data
	merge m:1 id using `bootstrap_final_`delay_i'', nogen

	*there should be 113 x 11 outcomes = 1243 observations
	count
	
	*drop if missing outcome variable
	drop if outcome==.

	*generate id for each of the 11 regressions
	sort id delay_num outcome_num
	gen reg_num = outcome_num
	order id delay_num outcome_num reg_num

	********************************************
	*Generate dummy variables for running the regressions
	*constant for each of the 11 regressions
	forval i = 1/11 {
	gen reg_`i' = (reg_num==`i') 
	}

	*generate dummy for each male x regression interaction
	forval i = 1/11 {
	gen male_`i' = male * (reg_num==`i') 
	}

	*generate the control variable for regressions 7 and 18
	gen control_7 = control * (reg_num==7) 

	********************************************
	*For each random delay variable and the actual delay time
	*run the Wald and record the Wald-stat in a local variable
	*in each run, replace the value of delay and the interaction terms

	*START WITH ACTUAL DELAY TIME***************
	forval i = 1/11 {
	gen delay_`i' = reg_`i'*actual_delay // separate delay variable for each dep var
	}

	********************************************
	*Wald test for joint significance (not = 0) of all delay coefficients
	*Use intreg with pooled reg to estimate different error variance for each reg 
	* weighted to get the same standard errors as estimated in individual regressions
	* http://www.stata.com/support/faqs/statistics/pooling-data-and-chow-tests/
	* http://www.stata.com/support/faqs/statistics/analytical-weights-with-linear-regression/	
	*first regression with constrained variance to get the residuals
	quietly: reg outcome delay_1-delay_11 male_1-male_11 control_7 reg_1-reg_11, nocons
	predict r, resid
	
	*calculate weight (using N and number of parameters)
	gen w=.
	*3 parameters for all regressions except 7 (delay, male, constant)
	forval reg=1/11 {
	sum r if reg_num==`reg'
	replace w = r(Var)*(r(N)-1)/(r(N)-3) if reg_num==`reg'
	}
	*4 parameters for regressions except 7 (delay, male, perm income, constant)
	sum r if reg_num==7
	replace w = r(Var)*(r(N)-1)/(r(N)-4) if reg_num==7

	*weighted regression to get the right standard errors
	reg outcome delay_1-delay_11 male_1-male_11 control_7 reg_1-reg_11 [aw=1/w], nocons
	esttab using "Output/Primary/F-test `rhs' 11 Primary Analyses.rtf", label b(3) se(3) star(* 0.1 ** 0.05 *** 0.01) replace
	eststo clear
	
	*Alt regression code: 
	*uses MLE so SE are different from OLS
	*intreg outcome outcome delay_1-delay_11 male_1-male_11 control_7 reg_1-reg_11 if outcome!=., nocons het(reg_*, nocons)

	*Test for joint significance, all delay coefficients = 0
	testparm delay_*
	local F_actual = `r(F)'
	local F_p_theoretical = `r(p)'

	********************************************
	*LOOP THROUGH THE RANDOMLY ASSIGNED DELAY TIMES************
	forval b_trial = 1/`boot_trials' {
		*redefine delay variable for tests
		quietly: replace delay = delay_b`b_trial'
		forval i = 1/11 {
		quietly: replace delay_`i' = reg_`i'*delay // separate delay variable for each dep var
		}

		*Wald test for joint significance (not = 0) of all delay coefficients
		capture drop r w 
		
		*first regression with constrained variance to get the residuals
		quietly: reg outcome delay_1-delay_11 male_1-male_11 control_7 reg_1-reg_11, nocons
		predict r, resid
		
		*calculate weight (using N and number of parameters)
		gen w=.
		*3 parameters for all regressions except 7  (delay, male, constant)
		forval reg=1/11 {
		quietly: sum r if reg_num==`reg'
		quietly: replace w = r(Var)*(r(N)-1)/(r(N)-3) if reg_num==`reg'
		}
		*4 parameters for regressions except 7 (delay, male, perm income, constant)
		quietly: sum r if reg_num==7
		quietly: replace w = r(Var)*(r(N)-1)/(r(N)-4) if reg_num==7

		*regression with weights to get the standard errors estimated in regression
		quietly: reg outcome delay_1-delay_11 male_1-male_11 control_7 reg_1-reg_11 [aw=1/w], nocons

		*Test all coefficients = 0
		quietly: testparm delay_*
		local F_b`b_trial' = `r(F)'
		local F_p_theoretical`b_trial' = `r(p)'
	}

	********************************************
	*Create a new summary dataset to calculate the empirical distribution
	* of the Wald statistic and the percentile rank of the actual Wald stat in the distribution
	clear
	local obs = `boot_trials'+1
	set obs `obs'
	gen b_trial_num = _n - 1

	*trial 0 = actual data
	gen F_val = `F_actual' if b_trial_num == 0
	gen p_theoretical = `F_p_theoretical' if b_trial_num == 0

	forval b_trial = 1/`boot_trials' {
	replace  F_val = `F_b`b_trial'' if b_trial_num == `b_trial'
	replace  p_theoretical = `F_p_theoretical`b_trial'' if b_trial_num == `b_trial'
	} 

	*calculate percentile rank and flag the empirical p-value
	*from the theoretical p-values
	egen rank = rank(-1 * p_theoretical)
	gen ptile = (rank - 0.5) / (`boot_trials' + 1)
	gen emp_p_val = 1-ptile
	gen actual = b_trial_num == 0

	*save local with percentile rank of the actual assignment
	sum emp_p_val if actual==1
	local empirical_p=string(`r(mean)',"%9.4g")
	local theoretical_p=string(`F_p_theoretical',"%9.4g")
	
	*Plot the distribution of p-values from F-tests
	graph twoway (histogram p_theoretical, percent width(0.05) start(0) xlabel(0(0.05)1) ylabel(0(5)22) ///
	xline(`F_p_theoretical') ///
	ytitle("Percent of Simulation Runs") xtitle("p-value from Wald test assuming asymptotic theory") ///
	title("p-value assuming asymptotic theory (red line):  `theoretical_p'" "{bf:Empirical p-value:  `empirical_p'}"))
	graph export "Output/Primary/Empirical Wald `rhs'.tif", replace
	
	}
	

	
****************************************
****************************************
****************************************
capture log close
