# Supplementary material for: Predicting mid-life capital formation with pre-school delay of gratification and life-course measures of self-regulation
Source: J Econ Behav Organ. Author manuscript; Available in PMC 2021 Jan 8. (PMC7792663; doi:10.1016/j.jebo.2019.08.016)
Supplement: 5 [file NIHMS1543524-supplement-5.zip › Code/MI Analysis.do]

/* Marshmallow Project--Multiple Imputation of Self Control Scores

*Multiple imputation of self control scores
*Higher scores = more self control
*Specifications:
m=100
burn between = 100
burn in = 300 (em converged at 115)
*/

*********************************************
clear all
capture log close
set more off
version 14

****************************************************************************
*CD into the working folder
cd "FOLDER NAME"

capture mkdir "Output/Robustness"
capture mkdir "Output/Robustness/Multiple Imputation"

log using "Log/MI of Self Control Scores.log", replace
**********************************************

*Open final data file
use "Data/Outcomes and Delay Data.dta", clear
xtset, clear

**imputation model is run only on subjects with at least one self control score
drop if count_selfc==0

*********************************************************************
*Define program to do the inverse normal percentile and reverse inverse normal percentile
*1. Calculate percentile rank (0,100) for each observation
*2. Use inverse normal CDF to construct a variable from the percentile that is normally distributed
program define inv_norm 
	local var `1' 
	egen rank_`var' = rank(`var') 
	egen n_`var' = count(`var') 
	gen prk_`var' = (rank_`var' - 0.5) / n_`var' /*Hazen's Rule*/
	gen z_ptile_`var' = invnorm(prk_`var')
	drop rank_`var' n_`var' prk_`var' 
end


*Keep only variables for the imputation model
keep id ///
	z_ptile_ni_selfc84 z_ptile_ni_selfc93 z_ptile_ni_selfc03 ///
	z_ptile_net_worth ///
	z_ptile_perm_income ///
	z_ptile_wealth_income_ratio ///
	z_ptile_ramt_int6_on_debt ///
	z_ptile_ragg_credit_behavior ///
	z_ptile_percent_patient_dec ///
	z_ptile_savings_rate ///
	z_ptile_agg_fin_situation ///
	z_ptile_education_years ///
	z_ptile_agg_forward_look ///
	z_ptile_social_status ///
	male ///
	z_ptile_delay_dev_ln_sec ///
	z_ptile_agg_diet_ex_bmi ///
	z_ptile_agg_smoke_drink ///
	z_ptile_agg_health_dent ///
	z_ptile_agg_procrast ///
	z_ptile_rconsider_finance ///
	z_ptile_educ_scale ///
	z_ptile_agg_happiness ///
	z_ptile_delay_dev_sec
	
********
*Set up for imputation model
mi set wide

*define self control subscales as imputed
mi register impute *84 *93 *03

*define outcome variables with missing values as imputed
mi register impute z_ptile_net_worth ///
	z_ptile_perm_income ///
	z_ptile_wealth_income_ratio ///
	z_ptile_ramt_int6_on_debt ///
	z_ptile_percent_patient_dec ///
	z_ptile_savings_rate 

*define outcome variables with no missing values as not imputed
mi register regular z_ptile_ragg_credit_behavior ///
	z_ptile_agg_fin_situation ///
	z_ptile_education_years ///
	z_ptile_agg_forward_look ///
	z_ptile_social_status ///
	male ///
	z_ptile_delay_dev_ln_sec ///
	z_ptile_agg_happiness ///
	z_ptile_educ_scale ///
	z_ptile_agg_diet_ex_bmi ///
	z_ptile_agg_smoke_drink ///
	z_ptile_agg_health_dent ///
	z_ptile_agg_procrast ///
	z_ptile_rconsider_finance ///
	z_ptile_delay_dev_sec 


* MVN - estimate multivariate normal with imputed values for self-control scores
* and outcomes with missing values. Specify each of the outcome/ RHS variables 
* with no missing values as additional explanatory variables
* Note: includes all variables in the primary analysis
* Note: if "Data/imp_parms" doesn't exist, this will return an error, remove "replace" option 
*       in the saveptrace command to create the file
tempfile wlf
mi impute mvn z_ptile_ni_selfc84 z_ptile_ni_selfc93 z_ptile_ni_selfc03 ///
	z_ptile_net_worth ///
	z_ptile_perm_income ///
	z_ptile_wealth_income_ratio ///
	z_ptile_ramt_int6_on_debt ///
	z_ptile_percent_patient_dec ///
	z_ptile_savings_rate ///
	= ///
	z_ptile_ragg_credit_behavior ///
	z_ptile_agg_fin_situation ///
	z_ptile_education_years ///
	z_ptile_agg_forward_look ///
	z_ptile_social_status ///
	male ///
	z_ptile_delay_dev_ln_sec ///
	z_ptile_agg_diet_ex_bmi ///
	z_ptile_agg_smoke_drink ///
	z_ptile_agg_health_dent ///
	z_ptile_agg_procrast ///
	z_ptile_rconsider_finance ///
	z_ptile_educ_scale ///
	z_ptile_agg_happiness ///
	z_ptile_delay_dev_sec ///
	, rseed(223) initmcmc(em, iter(300)) noisily ///
	add(100) burnin(300) burnbetween(100) savewlf(`wlf', replace) replace dots 
	
	*add later if want to look at convergence of individual parameters
	*saveptrace(Data/imp_parms, replace) 	
	
	
*********************
*Calculate variables for MI analysis
*within each imputation, renormalize the self-control scores 
foreach var in selfc84 selfc93 selfc03 {
	forval imp=1/100 {
		rename _`imp'_z_ptile_ni_`var' mi_`var'_`imp'
		inv_norm mi_`var'_`imp'
		drop mi_`var'_`imp'
	}
}

*create the aggregate self-regulatory competence variable in each year
*three self-control indices
forval imp=1/100 {
	*aggregate index including deviation delay in log seconds
	egen agg_delay_ln_selfc_`imp' = rmean(z_ptile_delay_dev_ln_sec ///
					z_ptile_mi_selfc84_`imp' ///
					z_ptile_mi_selfc93_`imp' ///
					z_ptile_mi_selfc03_`imp')
					
	inv_norm agg_delay_ln_selfc_`imp'
	drop agg_delay_ln_selfc_`imp'
	
}

	
*register the final variable as imputed
gen z_ptile_agg_delay_ln_selfc=.

*keep only imputed final variables
keep _mi_miss id z_ptile_agg_delay_ln_selfc*

*register these as imputation runs
*this renames each run as _X_zp_mi_agg_delay_ln_selfc and drops originals
mi set, clear
mi import wide, imputed(z_ptile_agg_delay_ln_selfc=z_ptile_agg_delay_ln_selfc_*) clear drop
mi describe

label var z_ptile_agg_delay_ln_selfc "RNSRI(MI)"

tempfile imputed_data
save `imputed_data'


*********************
*Check for convergence (from Stata MI manual)
*Examine worst linear function, should be the slowest to converge (pdf p217)
	*1. 115 iterations for EM to converge so we'll use 300 as the burn-in period
	use `wlf', clear
	tsset iter
	
	*2. verify no trends in the wlf
	tsline wlf, ytitle(Worst linear function) xtitle(Iterations)
	graph export "Output/Robustness/Multiple Imputation/WLF - verify no pattern.tif", replace
	
	*check for stationarity - can reject the null of nonstationarity (p=0)
	dfuller wlf
	
	tsline wlf if iter<=0, ytitle(Worst linear function) xtitle(Iterations) title(Burn-in period)
	graph export "Output/Robustness/Multiple Imputation/WLF - burn in.tif", replace
	dfuller wlf if iter<=0
	
	
	tsline wlf if iter>0, ytitle(Worst linear function) xtitle(Iterations) title(Imputation period)
	graph export "Output/Robustness/Multiple Imputation/WLF - imp period.tif", replace
	dfuller wlf if iter>0
		
	*3. lags in the wlf should die off before the between-imputation number (here between-imp = 100)
	* graph of autocorrelations with CI shows autocorrelation dies off around 40
	ac wlf, title(Worst linear function) ytitle(autocorrelations) ciopts(astyle(none)) lags(100)
	graph export "Output/Robustness/Multiple Imputation/WLF - verify autocorr dies off.tif", replace


*********************
*MI Analysis	
local primary_LHS = "z_ptile_net_worth z_ptile_perm_income z_ptile_wealth_income_ratio z_ptile_ramt_int6_on_debt z_ptile_ragg_credit_behavior z_ptile_percent_patient_dec  z_ptile_savings_rate z_ptile_agg_fin_situation z_ptile_education_years z_ptile_agg_forward_look z_ptile_social_status"
local controls = "male"

use "Data/Outcomes and Delay Data.dta", clear
keep id `primary_LHS'  `controls' 

merge 1:1 id using `imputed_data'
keep if _merge==3
count

*register all of the outcome variables as non-imputed
mi register regular `primary_LHS'
mi describe


*MI Analysis
*primary outcomes
	eststo clear
	foreach lhs of varlist `primary_LHS' {
		if "`lhs'"=="z_ptile_savings_rate" {
		eststo: mi estimate, post: reg `lhs' z_ptile_agg_delay_ln_selfc z_ptile_perm_income `controls'
		}
		else {
		eststo: mi estimate, post: reg `lhs' z_ptile_agg_delay_ln_selfc  `controls'
		}
	}
	esttab using "Output/Robustness/Multiple Imputation/Primary LHS.rtf", label b(3) se(3) star(* 0.1 ** 0.05 *** 0.01) replace
	eststo clear
	
	
**************************
capture log close
